# Supplementary material for: Inhibition of RNase to Attenuate Fungal‐Manipulated Rhizosphere Microbiome and Diseases
Source: Adv Sci (Weinh). 2025 Aug 7;12(40):e03146. doi: 10.1002/advs.202503146 (PMC12561316; doi:10.1002/advs.202503146)
Supplement: Supplementary file 2 — Supporting Information [file ADVS-12-e03146-s002.xlsx]

## Sheet: diff_bacteria_order
Supplementary Table 1. Differential abundance analysis of bacteria orders through pairwise comparison between root microbiomes colonized by wild-type F. graminearum and a Fg12 deletion mutant (wilcox.test, P < 0.05).
	var	estimate	estimate1	estimate2	statistic	p.value	p.value_adjust	parameter	conf.low	conf.high	method	alternative
1	o_11_24	0.0323541	0.143684	0.11133	1.44865	0.186229	1	7.8386	-0.0193334	0.0840415	Welch Two Sample t-test	two.sided
2	o_Acetobacterales	-0.0057073	0.167728	0.173435	-0.316874	0.761546	1	6.32063	-0.0492429	0.0378283	Welch Two Sample t-test	two.sided
3	o_Acidobacteriales	0.370144	0.899545	0.529401	3.0553	0.0248013	1	5.53132	0.0675092	0.672779	Welch Two Sample t-test	two.sided
4	o_Azospirillales	-0.0678552	0.179918	0.247773	-2.1113	0.0700435	1	7.49642	-0.142844	0.00713331	Welch Two Sample t-test	two.sided
5	o_Bacillales	-3.30957	3.15692	6.46649	-7.00653	0.000130201	0.0106764	7.75162	-4.40493	-2.21421	Welch Two Sample t-test	two.sided
6	o_Bacteroidales	-0.0806498	0.111117	0.191767	-1.37053	0.208077	1	7.92561	-0.21657	0.0552702	Welch Two Sample t-test	two.sided
7	o_Bdellovibrionales	-0.101806	0.155338	0.257144	-4.88812	0.00182547	0.149688	6.93419	-0.151149	-0.0524623	Welch Two Sample t-test	two.sided
8	o_Blastocatellales	-0.24873	1.14278	1.39151	-1.6612	0.135281	1	7.99343	-0.594056	0.0965951	Welch Two Sample t-test	two.sided
9	o_Bryobacterales	0.0833117	0.749549	0.666237	1.57635	0.156151	1	7.49034	-0.0400216	0.206645	Welch Two Sample t-test	two.sided
10	o_Burkholderiales	6.21593	18.0841	11.8681	2.62768	0.0460732	1	5.0655	0.15865	12.2732	Welch Two Sample t-test	two.sided
11	o_C0119	0.109485	0.760968	0.651483	0.843349	0.439358	1	4.75822	-0.229398	0.448369	Welch Two Sample t-test	two.sided
12	o_Caldilineales	-0.00372422	0.174931	0.178655	-0.118777	0.908571	1	7.49987	-0.0768762	0.0694278	Welch Two Sample t-test	two.sided
13	o_Caulobacterales	-0.0653349	0.596627	0.661962	-0.677641	0.517688	1	7.76024	-0.28887	0.1582	Welch Two Sample t-test	two.sided
14	o_Cellvibrionales	-0.0249298	0.19477	0.2197	-0.49693	0.634784	1	6.85171	-0.14408	0.0942201	Welch Two Sample t-test	two.sided
15	o_Chitinophagales	-1.10468	2.69815	3.80284	-3.30285	0.0188025	1	5.45707	-1.94324	-0.26613	Welch Two Sample t-test	two.sided
16	o_Chloroflexales	0.265921	3.06888	2.80296	1.16339	0.279891	1	7.60087	-0.266031	0.797873	Welch Two Sample t-test	two.sided
17	o_Chloroplast	0.0224553	0.121869	0.099414	0.57944	0.584007	1	5.81983	-0.0730873	0.117998	Welch Two Sample t-test	two.sided
18	o_Chthoniobacterales	0.0111373	0.352819	0.341682	0.132228	0.898072	1	7.99276	-0.183123	0.205397	Welch Two Sample t-test	two.sided
19	o_Clostridiales	-0.286883	0.618705	0.905588	-1.71979	0.12602	1	7.55198	-0.675563	0.101797	Welch Two Sample t-test	two.sided
20	o_Corynebacteriales	-0.180309	0.64507	0.825379	-2.04759	0.0758345	1	7.76847	-0.384433	0.0238137	Welch Two Sample t-test	two.sided
21	o_Cytophagales	-0.227081	0.504446	0.731527	-2.67436	0.0485057	1	4.55699	-0.451889	-0.00227225	Welch Two Sample t-test	two.sided
22	o_Diplorickettsiales	-0.112919	0.215062	0.327981	-5.82818	0.000394105	0.0323166	7.99067	-0.157606	-0.0682318	Welch Two Sample t-test	two.sided
23	o_Dongiales	0.00984256	0.183501	0.173658	0.67166	0.521168	1	7.80988	-0.0240936	0.0437787	Welch Two Sample t-test	two.sided
24	o_DS_100	0.10903	0.382443	0.273413	2.18865	0.069664	1	6.21337	-0.0118579	0.229919	Welch Two Sample t-test	two.sided
25	o_Elsterales	0.0186508	0.207212	0.188561	0.641238	0.545049	1	6.00499	-0.052505	0.0898066	Welch Two Sample t-test	two.sided
26	o_Enterobacterales	0.0401482	0.202874	0.162725	0.883611	0.414829	1	5.35214	-0.0743762	0.154673	Welch Two Sample t-test	two.sided
27	o_Flavobacteriales	-0.330635	1.12687	1.4575	-0.555462	0.607179	1	4.14776	-1.96033	1.29906	Welch Two Sample t-test	two.sided
28	o_Frankiales	-0.0210407	0.887588	0.908628	-0.251565	0.807809	1	7.88614	-0.214399	0.172317	Welch Two Sample t-test	two.sided
29	o_Gaiellales	0.296782	3.58093	3.28415	0.714805	0.496505	1	7.45282	-0.673031	1.2666	Welch Two Sample t-test	two.sided
30	o_Gammaproteobacteria_Incertae_Sedis	-0.0616909	0.448763	0.510453	-1.09865	0.304357	1	7.87841	-0.191525	0.0681431	Welch Two Sample t-test	two.sided
31	o_Gemmatimonadales	-0.319144	4.71253	5.03167	-0.866043	0.411692	1	7.9978	-1.16896	0.530677	Welch Two Sample t-test	two.sided
32	o_Geobacterales	0.0101283	0.361294	0.351166	0.0975938	0.925611	1	5.67193	-0.247415	0.267672	Welch Two Sample t-test	two.sided
33	o_Haliangiales	0.00698978	0.855331	0.848341	0.114293	0.913446	1	5.00872	-0.150136	0.164116	Welch Two Sample t-test	two.sided
34	o_IMCC26256	-0.0841244	0.759812	0.843937	-1.1724	0.279356	1	7.00563	-0.253768	0.085519	Welch Two Sample t-test	two.sided
35	o_Isosphaerales	-0.00450106	0.155661	0.160162	-0.219623	0.832099	1	7.40157	-0.0524348	0.0434327	Welch Two Sample t-test	two.sided
36	o_Ktedonobacterales	0.046331	0.223329	0.176998	0.713731	0.510773	1	4.48721	-0.126437	0.219099	Welch Two Sample t-test	two.sided
37	o_Legionellales	-0.0296881	0.097364	0.127052	-2.64949	0.0308891	1	7.52615	-0.0558133	-0.00356292	Welch Two Sample t-test	two.sided
38	o_Micrococcales	0.804188	5.68983	4.88564	1.6831	0.150386	1	5.24967	-0.406674	2.01505	Welch Two Sample t-test	two.sided
39	o_Micromonosporales	-0.206918	0.628783	0.835701	-2.38886	0.0457201	1	7.55129	-0.408744	-0.00509153	Welch Two Sample t-test	two.sided
40	o_Micropepsales	-0.0149451	0.172691	0.187636	-0.365506	0.724779	1	7.53652	-0.110254	0.0803637	Welch Two Sample t-test	two.sided
41	o_Microtrichales	-0.0454468	1.13797	1.18342	-0.773863	0.46148	1	7.9216	-0.181105	0.0902119	Welch Two Sample t-test	two.sided
42	o_mle1_27	0.0075728	0.149281	0.141708	0.363172	0.728569	1	6.18393	-0.0430842	0.0582298	Welch Two Sample t-test	two.sided
43	o_Myxococcales	-0.161685	1.18149	1.34318	-1.2142	0.260146	1	7.801	-0.470125	0.146755	Welch Two Sample t-test	two.sided
44	o_Nitrospirales	-0.0226413	0.352458	0.3751	-0.486254	0.640045	1	7.86536	-0.130336	0.0850534	Welch Two Sample t-test	two.sided
45	o_norank_c_Acidimicrobiia	0.00137544	0.129857	0.128481	0.0865564	0.933317	1	7.40878	-0.0357838	0.0385347	Welch Two Sample t-test	two.sided
46	o_norank_c_Alphaproteobacteria	0.0209386	0.142193	0.121254	1.32978	0.228037	1	6.54833	-0.0168215	0.0586987	Welch Two Sample t-test	two.sided
47	o_norank_c_bacteriap25	0.019523	0.158318	0.138795	1.00268	0.352934	1	6.30495	-0.0275675	0.0666134	Welch Two Sample t-test	two.sided
48	o_norank_c_Clostridia	-0.178173	0.0908815	0.269055	-6.6684	0.000501838	0.0411507	6.13447	-0.243207	-0.11314	Welch Two Sample t-test	two.sided
49	o_norank_c_JG30_KF_CM66	-0.0338069	0.154779	0.188586	-1.06069	0.322922	1	7.24182	-0.108667	0.0410529	Welch Two Sample t-test	two.sided
50	o_norank_c_KD4_96	0.222808	2.46032	2.23751	0.812248	0.441932	1	7.41817	-0.418493	0.864108	Welch Two Sample t-test	two.sided
51	o_norank_c_MB_A2_108	-0.0370778	0.415509	0.452587	-0.427201	0.686337	1	5.20305	-0.257591	0.183436	Welch Two Sample t-test	two.sided
52	o_norank_c_norank_p_Desulfobacterota	-0.0284408	0.116687	0.145128	-3.02011	0.0165586	1	7.99924	-0.0501572	-0.00672445	Welch Two Sample t-test	two.sided
53	o_norank_c_norank_p_Latescibacterota	0.0277768	0.405047	0.37727	0.612891	0.557931	1	7.55929	-0.0778036	0.133357	Welch Two Sample t-test	two.sided
54	o_norank_c_norank_p_RCP2_54	-0.00143312	0.104646	0.106079	-0.117699	0.911456	1	4.42749	-0.0339904	0.0311242	Welch Two Sample t-test	two.sided
55	o_norank_c_OLB14	0.0168925	0.116728	0.0998353	1.00875	0.35099	1	6.17245	-0.0238075	0.0575926	Welch Two Sample t-test	two.sided
56	o_norank_c_TK10	0.0674762	0.326584	0.259107	1.44553	0.194458	1	6.54155	-0.0444905	0.179443	Welch Two Sample t-test	two.sided
57	o_Paenibacillales	-0.137539	0.237846	0.375385	-3.31229	0.0110519	0.906252	7.7991	-0.233724	-0.0413539	Welch Two Sample t-test	two.sided
58	o_Pedosphaerales	0.0560259	0.184992	0.128966	1.98	0.0866679	1	7.268	-0.0103865	0.122438	Welch Two Sample t-test	two.sided
59	o_Polyangiales	-0.0597041	1.00298	1.06269	-0.668084	0.536018	1	4.61591	-0.295297	0.175889	Welch Two Sample t-test	two.sided
60	o_Propionibacteriales	-0.108919	2.2633	2.37222	-0.378329	0.719045	1	5.62722	-0.824843	0.607004	Welch Two Sample t-test	two.sided
61	o_Pseudomonadales	-0.946036	0.812834	1.75887	-6.75199	0.000250386	0.0205317	7.08729	-1.27652	-0.615549	Welch Two Sample t-test	two.sided
62	o_Pyrinomonadales	0.145777	0.689227	0.543449	2.09543	0.0960381	1	4.53143	-0.0387641	0.330318	Welch Two Sample t-test	two.sided
63	o_Reyranellales	0.0400719	0.221087	0.181015	1.53361	0.170131	1	6.81695	-0.0220515	0.102195	Welch Two Sample t-test	two.sided
64	o_Rhizobiales	-0.517022	6.53341	7.05043	-1.22543	0.259365	1	7.12654	-1.5111	0.477059	Welch Two Sample t-test	two.sided
65	o_Rokubacteriales	-0.010848	0.263916	0.274764	-0.302516	0.771626	1	6.558	-0.0968141	0.0751181	Welch Two Sample t-test	two.sided
66	o_S085	0.00699848	0.111079	0.10408	0.381906	0.712613	1	7.88829	-0.0353637	0.0493607	Welch Two Sample t-test	two.sided
67	o_Saccharimonadales	-0.00052316	0.275146	0.275669	-0.0113503	0.991279	1	6.60168	-0.110861	0.109815	Welch Two Sample t-test	two.sided
68	o_SBR1031	0.120284	0.526787	0.406504	1.81336	0.107404	1	7.98573	-0.0327253	0.273293	Welch Two Sample t-test	two.sided
69	o_Solibacterales	0.206995	0.486912	0.279917	3.23806	0.0195744	1	5.59598	0.0477958	0.366194	Welch Two Sample t-test	two.sided
70	o_Solirubrobacterales	-0.04539	1.93684	1.98223	-0.425912	0.681537	1	7.90084	-0.291682	0.200902	Welch Two Sample t-test	two.sided
71	o_Sphingobacteriales	0.0163005	0.40296	0.38666	0.313141	0.762198	1	7.98354	-0.103781	0.136382	Welch Two Sample t-test	two.sided
72	o_Sphingomonadales	0.257045	4.30157	4.04452	0.88856	0.400284	1	7.96278	-0.410585	0.924676	Welch Two Sample t-test	two.sided
73	o_Steroidobacterales	-0.0792415	0.577907	0.657149	-1.15909	0.286053	1	6.70067	-0.242375	0.0838923	Welch Two Sample t-test	two.sided
74	o_Streptomycetales	0.151001	1.2339	1.0829	0.752777	0.48527	1	5.03502	-0.36356	0.665562	Welch Two Sample t-test	two.sided
75	o_Subgroup_17	-0.0618602	0.116255	0.178115	-1.83517	0.118039	1	5.77786	-0.145116	0.0213955	Welch Two Sample t-test	two.sided
76	o_Subgroup_7	0.0544227	0.6553	0.600877	0.700569	0.507463	1	6.61284	-0.131473	0.240318	Welch Two Sample t-test	two.sided
77	o_Thermoanaerobaculales	0.0875677	0.307237	0.21967	2.46981	0.0569777	1	4.9561	-0.00381616	0.178952	Welch Two Sample t-test	two.sided
78	o_Thermomicrobiales	-0.00331996	1.3114	1.31472	-0.0208069	0.983922	1	7.80091	-0.372908	0.366268	Welch Two Sample t-test	two.sided
79	o_unclassified_k_norank_d_Bacteria	0.00942924	0.138903	0.129474	0.429161	0.68534	1	5.09768	-0.0467259	0.0655843	Welch Two Sample t-test	two.sided
80	o_Veillonellales_Selenomonadales	0.0130647	0.163511	0.150446	0.232381	0.824832	1	5.37578	-0.128469	0.154599	Welch Two Sample t-test	two.sided
81	o_Vicinamibacterales	0.328568	5.01963	4.69106	0.659714	0.533532	1	6.10199	-0.885186	1.54232	Welch Two Sample t-test	two.sided
82	o_Xanthomonadales	-0.064239	3.67274	3.73698	-0.127175	0.901991	1	7.87004	-1.23241	1.10393	Welch Two Sample t-test	two.sided
