# Supplementary material for: Inhibition of RNase to Attenuate Fungal‐Manipulated Rhizosphere Microbiome and Diseases
Source: Adv Sci (Weinh). 2025 Aug 7;12(40):e03146. doi: 10.1002/advs.202503146 (PMC12561316; doi:10.1002/advs.202503146)
Supplement: Supplementary file 3 — Supporting Information [file ADVS-12-e03146-s003.xlsx]

## Sheet: diff_bacteria_genus
Supplementary Table 2. Differential abundance analysis of bacteria genus through pairwise comparison between root microbiomes colonized by wild-type F. graminearum and a Fg12 deletion mutant (wilcox.test, P < 0.05).
	var	estimate	estimate1	estimate2	statistic	p.value	p.value_adjust	parameter	conf.low	conf.high	method	alternative
1	g_Candidatus_Koribacter	0.172831	0.340308	0.167476	2.73385	0.0438254	1	4.70586	0.00721846	0.338444	Welch Two Sample t-test	two.sided
2	g_norank_f_norank_o_Acidobacteriales	0.139408	0.413173	0.273765	1.85682	0.114178	1	5.82646	-0.0456386	0.324455	Welch Two Sample t-test	two.sided
3	g_Bryobacter	0.0833117	0.749549	0.666237	1.57635	0.156151	1	7.49034	-0.0400216	0.206645	Welch Two Sample t-test	two.sided
4	g_Candidatus_Solibacter	0.206995	0.486912	0.279917	3.23806	0.0195744	1	5.59598	0.0477958	0.366194	Welch Two Sample t-test	two.sided
5	g_norank_f_norank_o_11-24	0.0323541	0.143684	0.11133	1.44865	0.186229	1	7.8386	-0.0193334	0.0840415	Welch Two Sample t-test	two.sided
6	g_norank_f_Blastocatellaceae	-0.135757	0.700603	0.83636	-1.47072	0.180113	1	7.88455	-0.34916	0.0776456	Welch Two Sample t-test	two.sided
7	g_unclassified_f_Blastocatellaceae	-0.0792693	0.193514	0.272783	-2.47442	0.0391287	1	7.81262	-0.153453	-0.00508566	Welch Two Sample t-test	two.sided
8	g_norank_f_norank_o_DS-100	0.10903	0.382443	0.273413	2.18865	0.069664	1	6.21337	-0.0118579	0.229919	Welch Two Sample t-test	two.sided
9	g_RB41	0.145777	0.689227	0.543449	2.09543	0.0960381	1	4.53143	-0.0387641	0.330318	Welch Two Sample t-test	two.sided
10	g_norank_f_norank_o_Subgroup_7	0.0544227	0.6553	0.600877	0.700569	0.507463	1	6.61284	-0.131473	0.240318	Welch Two Sample t-test	two.sided
11	g_Subgroup_10	0.0875677	0.307237	0.21967	2.46981	0.0569777	1	4.9561	-0.00381616	0.178952	Welch Two Sample t-test	two.sided
12	g_norank_f_norank_o_Subgroup_17	-0.0618602	0.116255	0.178115	-1.83517	0.118039	1	5.77786	-0.145116	0.0213955	Welch Two Sample t-test	two.sided
13	g_norank_f_Vicinamibacteraceae	0.226371	1.89497	1.6686	1.24765	0.255265	1	6.49403	-0.209531	0.662272	Welch Two Sample t-test	two.sided
14	g_norank_f_norank_o_Vicinamibacterales	0.115641	2.99915	2.88351	0.376743	0.719089	1	6.11638	-0.631988	0.863271	Welch Two Sample t-test	two.sided
15	g_norank_f_norank_o_IMCC26256	-0.0841244	0.759812	0.843937	-1.1724	0.279356	1	7.00563	-0.253768	0.085519	Welch Two Sample t-test	two.sided
16	g_Iamia	-0.0502275	0.127517	0.177745	-2.86091	0.0318629	1	5.47832	-0.0941981	-0.00625703	Welch Two Sample t-test	two.sided
17	g_CL500-29_marine_group	0.0111878	0.227796	0.216608	0.552324	0.59691	1	7.44531	-0.0361349	0.0585105	Welch Two Sample t-test	two.sided
18	g_Ilumatobacter	-0.00673364	0.222225	0.228959	-0.279227	0.79022	1	5.52821	-0.0669841	0.0535168	Welch Two Sample t-test	two.sided
19	g_norank_f_Ilumatobacteraceae	0.00612758	0.161203	0.155076	0.364849	0.725983	1	7.01008	-0.0335743	0.0458295	Welch Two Sample t-test	two.sided
20	g_norank_f_norank_o_Microtrichales	-0.0141057	0.260792	0.274898	-0.719799	0.503912	1	4.99478	-0.0644964	0.0362851	Welch Two Sample t-test	two.sided
21	g_unclassified_o_Microtrichales	0.00643892	0.11527	0.108831	0.593883	0.570883	1	7.15459	-0.0190867	0.0319645	Welch Two Sample t-test	two.sided
22	g_norank_f_norank_o_norank_c_Acidimicrobiia	0.00137544	0.129857	0.128481	0.0865564	0.933317	1	7.40878	-0.0357838	0.0385347	Welch Two Sample t-test	two.sided
23	g_Mycobacterium	-0.122584	0.520057	0.642641	-1.52404	0.166766	1	7.83992	-0.308725	0.063557	Welch Two Sample t-test	two.sided
24	g_Rhodococcus	-0.0473928	0.0843933	0.131786	-2.3046	0.0616431	1	5.8734	-0.0979761	0.00319058	Welch Two Sample t-test	two.sided
25	g_Acidothermus	0.0276292	0.139904	0.112275	1.37436	0.226099	1	5.15248	-0.0235913	0.0788497	Welch Two Sample t-test	two.sided
26	g_Blastococcus	0.0100858	0.191461	0.181375	0.383553	0.71189	1	7.54531	-0.051194	0.0713656	Welch Two Sample t-test	two.sided
27	g_Nakamurella	-0.0541921	0.098384	0.152576	-3.53543	0.00876336	1	7.36806	-0.0900739	-0.0183103	Welch Two Sample t-test	two.sided
28	g_norank_f_Sporichthyaceae	-0.0276369	0.145307	0.172944	-1.76435	0.120253	1	7.1299	-0.0645402	0.00926643	Welch Two Sample t-test	two.sided
29	g_Cellulomonas	0.0190115	0.135998	0.116987	0.925919	0.384527	1	7.18663	-0.029286	0.0673091	Welch Two Sample t-test	two.sided
30	g_Intrasporangium	0.128381	0.582492	0.454111	1.85998	0.119609	1	5.21146	-0.0469041	0.303667	Welch Two Sample t-test	two.sided
31	g_Oryzihumus	0.0682597	0.231972	0.163712	2.05566	0.0973918	1	4.79258	-0.0182217	0.154741	Welch Two Sample t-test	two.sided
32	g_Terrabacter	0.0906852	0.529667	0.438981	1.49304	0.192732	1	5.26804	-0.0630895	0.24446	Welch Two Sample t-test	two.sided
33	g_unclassified_f_Intrasporangiaceae	0.0468236	0.5267	0.479876	1.12297	0.295418	1	7.65868	-0.0500793	0.143727	Welch Two Sample t-test	two.sided
34	g_Agromyces	-0.0090778	0.471272	0.48035	-0.255861	0.80454	1	7.96757	-0.0909514	0.0727958	Welch Two Sample t-test	two.sided
35	g_Microbacterium	0.0167293	0.280878	0.264149	0.472173	0.653927	1	5.84064	-0.0705424	0.104001	Welch Two Sample t-test	two.sided
36	g_Arthrobacter	0.432733	2.72013	2.28739	1.17204	0.287889	1	5.69222	-0.482675	1.34814	Welch Two Sample t-test	two.sided
37	g_Catellatospora	-0.0217121	0.0968197	0.118532	-0.923841	0.384858	1	7.35947	-0.0767398	0.0333157	Welch Two Sample t-test	two.sided
38	g_Luedemannella	-0.0746887	0.14362	0.218309	-3.49561	0.0150072	1	5.4669	-0.128232	-0.0211458	Welch Two Sample t-test	two.sided
39	g_Marmoricola	0.00690212	0.904504	0.897602	0.0513349	0.960525	1	6.8437	-0.312506	0.32631	Welch Two Sample t-test	two.sided
40	g_Nocardioides	-0.0845112	1.21154	1.29605	-0.540647	0.611099	1	5.20005	-0.481727	0.312704	Welch Two Sample t-test	two.sided
41	g_Kitasatospora	-0.0770533	0.277506	0.354559	-2.09969	0.0718046	1	7.39292	-0.162903	0.00879628	Welch Two Sample t-test	two.sided
42	g_Streptomyces	0.229055	0.953229	0.724174	1.31483	0.249659	1	4.65089	-0.229064	0.687175	Welch Two Sample t-test	two.sided
43	g_norank_f_norank_o_norank_c_MB-A2-108	-0.0370778	0.415509	0.452587	-0.427201	0.686337	1	5.20305	-0.257591	0.183436	Welch Two Sample t-test	two.sided
44	g_Gaiella	0.0374115	1.48112	1.44371	0.235718	0.819674	1	7.86388	-0.329687	0.40451	Welch Two Sample t-test	two.sided
45	g_norank_f_norank_o_Gaiellales	0.240751	1.98861	1.74786	0.803437	0.450946	1	6.30416	-0.483978	0.96548	Welch Two Sample t-test	two.sided
46	g_unclassified_o_Gaiellales	0.0186201	0.1112	0.0925795	1.03408	0.334069	1	7.31528	-0.0235891	0.0608293	Welch Two Sample t-test	two.sided
47	g_norank_f_67-14	-0.0542845	1.14397	1.19826	-0.560638	0.590598	1	7.89338	-0.278092	0.169523	Welch Two Sample t-test	two.sided
48	g_Conexibacter	0.0072564	0.323977	0.31672	0.236423	0.819116	1	7.904	-0.0636704	0.0781832	Welch Two Sample t-test	two.sided
49	g_Solirubrobacter	0.00401044	0.39117	0.387159	0.120936	0.90723	1	6.81492	-0.0748385	0.0828594	Welch Two Sample t-test	two.sided
50	g_WCHB1-32	-0.079554	0.0702345	0.149788	-1.90556	0.0964499	1	7.34199	-0.177349	0.0182407	Welch Two Sample t-test	two.sided
51	g_Aurantisolimonas	-0.0703977	0.101025	0.171423	-2.65824	0.0438472	1	5.12921	-0.137961	-0.00283399	Welch Two Sample t-test	two.sided
52	g_Ferruginibacter	-0.06303	0.0974284	0.160458	-2.46283	0.0686129	1	4.05595	-0.133702	0.00764146	Welch Two Sample t-test	two.sided
53	g_Flavihumibacter	-0.0350715	0.0870619	0.122133	-1.23343	0.262949	1	6.08167	-0.104421	0.0342782	Welch Two Sample t-test	two.sided
54	g_Flavisolibacter	-0.13232	0.477546	0.609866	-2.34479	0.0747397	1	4.27722	-0.285075	0.0204342	Welch Two Sample t-test	two.sided
55	g_Flavitalea	-0.0597277	0.123245	0.182972	-2.39854	0.0604527	1	5.13024	-0.123254	0.00379841	Welch Two Sample t-test	two.sided
56	g_Niastella	0.00535366	0.104121	0.0987673	0.263398	0.799283	1	7.55655	-0.0419998	0.0527071	Welch Two Sample t-test	two.sided
57	g_Parasegetibacter	-0.0518645	0.0770754	0.12894	-1.64085	0.151196	1	6.09132	-0.128927	0.0251981	Welch Two Sample t-test	two.sided
58	g_Terrimonas	-0.0656534	0.125091	0.190744	-4.0761	0.00430841	0.732429	7.30294	-0.103422	-0.0278845	Welch Two Sample t-test	two.sided
59	g_norank_f_Chitinophagaceae	-0.26009	0.831784	1.09187	-2.30106	0.0515929	1	7.70494	-0.522488	0.00230707	Welch Two Sample t-test	two.sided
60	g_norank_f_Saprospiraceae	-0.213568	0.216023	0.429591	-3.35497	0.021587	1	4.7903	-0.379382	-0.0477535	Welch Two Sample t-test	two.sided
61	g_Chryseolinea	-0.0226971	0.153599	0.176296	-0.894053	0.407083	1	5.76215	-0.0854429	0.0400488	Welch Two Sample t-test	two.sided
62	g_Ohtaekwangia	-0.0377558	0.116085	0.153841	-1.03253	0.346048	1	5.37233	-0.129827	0.0543151	Welch Two Sample t-test	two.sided
63	g_Dyadobacter	-0.0793959	0.0669493	0.146345	-1.39479	0.233828	1	4.10451	-0.235865	0.0770733	Welch Two Sample t-test	two.sided
64	g_Flavobacterium	-0.326589	1.11411	1.4407	-0.551841	0.609415	1	4.15246	-1.94622	1.29304	Welch Two Sample t-test	two.sided
65	g_norank_f_AKYH767	-0.0546181	0.120142	0.17476	-2.72794	0.0294141	1	7.00292	-0.101958	-0.00727828	Welch Two Sample t-test	two.sided
66	g_Solitalea	0.0994771	0.196219	0.0967419	2.10161	0.0823545	1	5.74498	-0.017602	0.216556	Welch Two Sample t-test	two.sided
67	g_Bdellovibrio	-0.0589389	0.0717368	0.130676	-3.07126	0.0153198	1	7.99945	-0.103193	-0.0146851	Welch Two Sample t-test	two.sided
68	g_OM27_clade	-0.0428667	0.0836015	0.126468	-3.92183	0.0055857	0.94957	7.09426	-0.0686433	-0.0170901	Welch Two Sample t-test	two.sided
69	g_norank_f_Caldilineaceae	0.00061606	0.148037	0.147421	0.0253336	0.980411	1	7.98479	-0.0554798	0.0567119	Welch Two Sample t-test	two.sided
70	g_norank_f_A4b	0.0507033	0.284789	0.234086	1.04687	0.327974	1	7.43978	-0.0624647	0.163871	Welch Two Sample t-test	two.sided
71	g_norank_f_norank_o_SBR1031	0.0694619	0.241222	0.17176	2.4894	0.0417439	1	6.97656	0.00343667	0.135487	Welch Two Sample t-test	two.sided
72	g_norank_f_Roseiflexaceae	0.284864	2.90437	2.6195	1.18101	0.274334	1	7.36407	-0.279827	0.849555	Welch Two Sample t-test	two.sided
73	g_norank_f_JG30-KF-CM45	-0.0172935	1.24288	1.26017	-0.111177	0.914292	1	7.77772	-0.377784	0.343197	Welch Two Sample t-test	two.sided
74	g_norank_f_norank_o_S085	0.00699848	0.111079	0.10408	0.381906	0.712613	1	7.88829	-0.0353637	0.0493607	Welch Two Sample t-test	two.sided
75	g_norank_f_norank_o_norank_c_JG30-KF-CM66	-0.0338069	0.154779	0.188586	-1.06069	0.322922	1	7.24182	-0.108667	0.0410529	Welch Two Sample t-test	two.sided
76	g_norank_f_norank_o_norank_c_KD4-96	0.222808	2.46032	2.23751	0.812248	0.441932	1	7.41817	-0.418493	0.864108	Welch Two Sample t-test	two.sided
77	g_norank_f_norank_o_C0119	0.109485	0.760968	0.651483	0.843349	0.439358	1	4.75822	-0.229398	0.448369	Welch Two Sample t-test	two.sided
78	g_norank_f_norank_o_norank_c_OLB14	0.0168925	0.116728	0.0998353	1.00875	0.35099	1	6.17245	-0.0238075	0.0575926	Welch Two Sample t-test	two.sided
79	g_norank_f_norank_o_norank_c_TK10	0.0674762	0.326584	0.259107	1.44553	0.194458	1	6.54155	-0.0444905	0.179443	Welch Two Sample t-test	two.sided
80	g_norank_f_norank_o_Chloroplast	0.0224553	0.121869	0.099414	0.57944	0.584007	1	5.81983	-0.0730873	0.117998	Welch Two Sample t-test	two.sided
81	g_Citrifermentans	0.012625	0.222791	0.210166	0.196085	0.851436	1	5.62281	-0.147518	0.172768	Welch Two Sample t-test	two.sided
82	g_norank_f_norank_o_norank_c_norank_p_Desulfobacterota	-0.0284408	0.116687	0.145128	-3.02011	0.0165586	1	7.99924	-0.0501572	-0.00672445	Welch Two Sample t-test	two.sided
83	g_Bacillus	-3.30153	3.06278	6.36431	-7.29134	0.000101798	0.0173057	7.71126	-4.35254	-2.25052	Welch Two Sample t-test	two.sided
84	g_Paenibacillus	-0.12647	0.199188	0.325658	-3.75626	0.00696055	1	7.08145	-0.205899	-0.0470404	Welch Two Sample t-test	two.sided
85	g_Clostridium_sensu_stricto_1	-0.0361098	0.0939525	0.130062	-1.04982	0.329613	1	6.81165	-0.117902	0.0456824	Welch Two Sample t-test	two.sided
86	g_Clostridium_sensu_stricto_10	-0.0925533	0.135761	0.228314	-1.7286	0.12282	1	7.85847	-0.21641	0.0313038	Welch Two Sample t-test	two.sided
87	g_Clostridium_sensu_stricto_12	-0.00542222	0.156477	0.161899	-0.161642	0.877488	1	5.37651	-0.0898665	0.0790221	Welch Two Sample t-test	two.sided
88	g_Gemmatimonas	0.0753022	1.91337	1.83806	0.396063	0.704375	1	6.69548	-0.378455	0.529059	Welch Two Sample t-test	two.sided
89	g_Roseisolibacter	-0.0111518	0.206484	0.217636	-0.421827	0.691199	1	4.84859	-0.0797531	0.0574496	Welch Two Sample t-test	two.sided
90	g_norank_f_Gemmatimonadaceae	-0.40493	2.29823	2.70316	-2.37936	0.0447184	1	7.96607	-0.797667	-0.0121929	Welch Two Sample t-test	two.sided
91	g_unclassified_f_Gemmatimonadaceae	0.021636	0.294444	0.272808	0.482106	0.642927	1	7.82429	-0.0822591	0.125531	Welch Two Sample t-test	two.sided
92	g_norank_f_norank_o_norank_c_norank_p_Latescibacterota	0.0277768	0.405047	0.37727	0.612891	0.557931	1	7.55929	-0.0778036	0.133357	Welch Two Sample t-test	two.sided
93	g_norank_f_norank_o_Rokubacteriales	0.0038616	0.224388	0.220526	0.148419	0.886362	1	6.72819	-0.0581691	0.0658923	Welch Two Sample t-test	two.sided
94	g_Anaeromyxobacter	-0.0100564	0.558306	0.568362	-0.0788361	0.939453	1	6.73863	-0.314077	0.293964	Welch Two Sample t-test	two.sided
95	g_Cystobacter	0.0477942	0.154559	0.106764	0.779982	0.461873	1	6.74899	-0.0982003	0.193789	Welch Two Sample t-test	two.sided
96	g_P3OB-42	-0.0556186	0.124999	0.180618	-3.37839	0.012335	1	6.79077	-0.0947919	-0.0164452	Welch Two Sample t-test	two.sided
97	g_norank_f_Myxococcaceae	-0.0165821	0.0961445	0.112727	-1.13175	0.290571	1	7.98787	-0.050378	0.0172139	Welch Two Sample t-test	two.sided
98	g_unclassified_f_Myxococcaceae	-0.103026	0.211753	0.314779	-2.38819	0.0439804	1	7.99991	-0.202507	-0.00354516	Welch Two Sample t-test	two.sided
99	g_Haliangium	0.00698978	0.855331	0.848341	0.114293	0.913446	1	5.00872	-0.150136	0.164116	Welch Two Sample t-test	two.sided
100	g_norank_f_BIrii41	0.00871624	0.148337	0.13962	0.404796	0.696393	1	7.88017	-0.0410694	0.0585019	Welch Two Sample t-test	two.sided
101	g_Pajaroellobacter	-0.0104464	0.203679	0.214125	-0.472873	0.650036	1	7.34451	-0.0621915	0.0412987	Welch Two Sample t-test	two.sided
102	g_Polyangium	-0.0181832	0.114827	0.13301	-1.0546	0.328576	1	6.61879	-0.0594344	0.023068	Welch Two Sample t-test	two.sided
103	g_norank_f_Sandaracinaceae	-0.0405281	0.181375	0.221904	-0.943126	0.382693	1	5.88695	-0.146169	0.0651122	Welch Two Sample t-test	two.sided
104	g_norank_f_norank_o_mle1-27	0.0075728	0.149281	0.141708	0.363172	0.728569	1	6.18393	-0.0430842	0.0582298	Welch Two Sample t-test	two.sided
105	g_norank_f_norank_o_norank_c_bacteriap25	0.019523	0.158318	0.138795	1.00268	0.352934	1	6.30495	-0.0275675	0.0666134	Welch Two Sample t-test	two.sided
106	g_Nitrospira	-0.0226413	0.352458	0.3751	-0.486254	0.640045	1	7.86536	-0.130336	0.0850534	Welch Two Sample t-test	two.sided
107	g_norank_f_Acetobacteraceae	0.00512862	0.105749	0.10062	0.598815	0.576232	1	4.83671	-0.0171129	0.0273701	Welch Two Sample t-test	two.sided
108	g_Caulobacter	0.0337649	0.159275	0.12551	0.767229	0.465786	1	7.71074	-0.0683864	0.135916	Welch Two Sample t-test	two.sided
109	g_Phenylobacterium	-0.0910507	0.289344	0.380395	-1.36475	0.232297	1	4.84449	-0.264218	0.0821169	Welch Two Sample t-test	two.sided
110	g_Dongia	0.00984256	0.183501	0.173658	0.67166	0.521168	1	7.80988	-0.0240936	0.0437787	Welch Two Sample t-test	two.sided
111	g_norank_f_norank_o_Elsterales	0.0172571	0.197048	0.179791	0.612319	0.563375	1	5.84411	-0.052153	0.0866671	Welch Two Sample t-test	two.sided
112	g_norank_f_Micropepsaceae	-0.0143217	0.172691	0.187012	-0.352822	0.733969	1	7.47022	-0.109095	0.0804518	Welch Two Sample t-test	two.sided
113	g_Reyranella	0.0513863	0.190419	0.139033	2.06633	0.0753306	1	7.42834	-0.00673771	0.10951	Welch Two Sample t-test	two.sided
114	g_Bosea	0.0295754	0.203228	0.173653	1.76029	0.127656	1	6.14757	-0.0112982	0.070449	Welch Two Sample t-test	two.sided
115	g_Microvirga	-0.0879805	0.627006	0.714986	-1.81364	0.107291	1	7.99997	-0.199846	0.0238848	Welch Two Sample t-test	two.sided
116	g_alphaI_cluster	-0.0244393	0.368641	0.39308	-0.85543	0.422233	1	6.61009	-0.0928121	0.0439335	Welch Two Sample t-test	two.sided
117	g_Devosia	-0.0297966	0.339432	0.369229	-1.32269	0.228149	1	6.88959	-0.0832384	0.0236453	Welch Two Sample t-test	two.sided
118	g_norank_f_Methyloligellaceae	-0.0428322	0.184597	0.22743	-1.26638	0.24103	1	7.99407	-0.120837	0.0351728	Welch Two Sample t-test	two.sided
119	g_Allorhizobium-Neorhizobium-Pararhizobium-Rhizobium	-0.0158907	0.400891	0.416782	-0.439683	0.677329	1	5.36127	-0.106943	0.0751613	Welch Two Sample t-test	two.sided
120	g_Ensifer	-0.156262	0.725337	0.8816	-1.82342	0.105705	1	7.99839	-0.353888	0.0413636	Welch Two Sample t-test	two.sided
121	g_Mesorhizobium	0.0454352	0.420061	0.374626	0.976799	0.35925	1	7.46651	-0.0631759	0.154046	Welch Two Sample t-test	two.sided
122	g_Nordella	-0.0577154	0.214897	0.272612	-1.52902	0.174374	1	6.35742	-0.148834	0.033403	Welch Two Sample t-test	two.sided
123	g_norank_f_Rhizobiales_Incertae_Sedis	0.00206654	0.121922	0.119856	0.193894	0.851182	1	7.85013	-0.022593	0.0267261	Welch Two Sample t-test	two.sided
124	g_Bradyrhizobium	0.0265609	1.02972	1.00316	0.306634	0.767111	1	7.83648	-0.173915	0.227037	Welch Two Sample t-test	two.sided
125	g_Pseudolabrys	0.00814244	0.487406	0.479263	0.135101	0.896138	1	7.39087	-0.132858	0.149143	Welch Two Sample t-test	two.sided
126	g_Rhodoplanes	-0.00858396	0.134453	0.143037	-0.543158	0.603729	1	7.06419	-0.0458853	0.0287173	Welch Two Sample t-test	two.sided
127	g_norank_f_Xanthobacteraceae	-0.0504143	0.567272	0.617686	-0.666411	0.534059	1	5.10886	-0.24364	0.142812	Welch Two Sample t-test	two.sided
128	g_Novosphingobium	-0.0422451	0.0906645	0.13291	-3.01222	0.0273956	1	5.32809	-0.0776388	-0.00685139	Welch Two Sample t-test	two.sided
129	g_Sphingomonas	0.375657	4.04132	3.66567	1.30823	0.227144	1	7.99694	-0.286555	1.03787	Welch Two Sample t-test	two.sided
130	g_norank_f_norank_o_norank_c_Alphaproteobacteria	0.0209386	0.142193	0.121254	1.32978	0.228037	1	6.54833	-0.0168215	0.0586987	Welch Two Sample t-test	two.sided
131	g_norank_f_A21b	-0.0360952	0.526209	0.562304	-0.665889	0.525995	1	7.28664	-0.163257	0.0910667	Welch Two Sample t-test	two.sided
132	g_Achromobacter	-0.102296	0.0506242	0.15292	-2.54151	0.0604172	1	4.24047	-0.211592	0.00700051	Welch Two Sample t-test	two.sided
133	g_Cupriavidus	-0.0339368	0.19749	0.231426	-0.662085	0.527439	1	7.61553	-0.153183	0.0853099	Welch Two Sample t-test	two.sided
134	g_Pandoraea	6.86842	9.6794	2.81099	2.68138	0.0418855	1	5.21921	0.366126	13.3707	Welch Two Sample t-test	two.sided
135	g_Azohydromonas	-0.0585964	0.0927301	0.151327	-1.72029	0.129545	1	6.92205	-0.139324	0.0221316	Welch Two Sample t-test	two.sided
136	g_Methylibium	-0.00407464	0.115033	0.119108	-0.268058	0.795607	1	7.79969	-0.0392846	0.0311353	Welch Two Sample t-test	two.sided
137	g_Ramlibacter	0.150712	1.04916	0.898445	1.24292	0.25286	1	7.19748	-0.134428	0.435853	Welch Two Sample t-test	two.sided
138	g_Rhizobacter	0.00735028	0.144339	0.136989	0.532764	0.608871	1	7.88931	-0.0245424	0.0392429	Welch Two Sample t-test	two.sided
139	g_Variovorax	-0.0527414	0.156074	0.208815	-1.95363	0.101258	1	5.68166	-0.119707	0.0142246	Welch Two Sample t-test	two.sided
140	g_unclassified_f_Comamonadaceae	-0.104521	0.43678	0.5413	-2.23452	0.0710119	1	5.48472	-0.221634	0.0125923	Welch Two Sample t-test	two.sided
141	g_Ellin6067	0.0857281	0.81006	0.724332	0.948373	0.373423	1	7.26213	-0.126468	0.297924	Welch Two Sample t-test	two.sided
142	g_MND1	0.0598934	0.145287	0.0853931	2.70179	0.0360775	1	5.90192	0.00543085	0.114356	Welch Two Sample t-test	two.sided
143	g_Nitrosospira	0.0083515	0.107244	0.0988922	0.318484	0.760578	1	6.19753	-0.0553205	0.0720235	Welch Two Sample t-test	two.sided
144	g_mle1-7	0.00979668	0.205364	0.195568	0.473212	0.651013	1	6.73542	-0.0395496	0.0591429	Welch Two Sample t-test	two.sided
145	g_Massilia	-0.261159	0.215912	0.477071	-4.82508	0.00199546	0.339229	6.89129	-0.389555	-0.132762	Welch Two Sample t-test	two.sided
146	g_Noviherbaspirillum	-0.0424049	0.103047	0.145452	-2.26897	0.0640609	1	5.95858	-0.0882125	0.0034027	Welch Two Sample t-test	two.sided
147	g_Pseudoduganella	0.0898349	0.3816	0.291765	0.801693	0.456419	1	5.42128	-0.191611	0.371281	Welch Two Sample t-test	two.sided
148	g_unclassified_f_Oxalobacteraceae	-0.115674	0.152049	0.267723	-3.05876	0.0176859	1	7.21515	-0.20456	-0.026788	Welch Two Sample t-test	two.sided
149	g_Azospira	0.0570042	0.255527	0.198523	0.898037	0.414946	1	4.46681	-0.112203	0.226212	Welch Two Sample t-test	two.sided
150	g_unclassified_f_Rhodocyclaceae	-0.0151637	0.182105	0.197269	-0.31307	0.762349	1	7.88441	-0.127142	0.0968146	Welch Two Sample t-test	two.sided
151	g_norank_f_SC-I-84	-0.0785576	2.34087	2.41943	-0.344474	0.740167	1	7.32611	-0.612984	0.455869	Welch Two Sample t-test	two.sided
152	g_norank_f_TRA3-20	0.0310582	0.147664	0.116605	1.94304	0.108443	1	5.10647	-0.00977456	0.071891	Welch Two Sample t-test	two.sided
153	g_Cellvibrio	-0.0250694	0.1829	0.207969	-0.502151	0.630666	1	7.14405	-0.14264	0.0925014	Welch Two Sample t-test	two.sided
154	g_Aquicella	-0.0608835	0.139974	0.200858	-4.50825	0.00201275	0.342168	7.94873	-0.0920609	-0.0297061	Welch Two Sample t-test	two.sided
155	g_norank_f_Diplorickettsiaceae	-0.0526386	0.0744845	0.127123	-7.71471	9.48891e-05	0.0161311	7.26183	-0.0686556	-0.0366216	Welch Two Sample t-test	two.sided
156	g_Enterobacter	0.0477171	0.201642	0.153924	1.11812	0.318906	1	4.56232	-0.0652275	0.160662	Welch Two Sample t-test	two.sided
157	g_Acidibacter	-0.037377	0.364866	0.402243	-0.855446	0.41729	1	7.96591	-0.138208	0.0634543	Welch Two Sample t-test	two.sided
158	g_Legionella	-0.0299897	0.0970624	0.127052	-2.67409	0.029739	1	7.53382	-0.0561326	-0.00384687	Welch Two Sample t-test	two.sided
159	g_Pseudomonas	-0.938736	0.790228	1.72896	-6.76534	0.000259335	0.0440869	7.01208	-1.26673	-0.610743	Welch Two Sample t-test	two.sided
160	g_Steroidobacter	0.00600188	0.154026	0.148024	0.359101	0.73134	1	6.25092	-0.0345003	0.046504	Welch Two Sample t-test	two.sided
161	g_norank_f_Steroidobacteraceae	-0.0855528	0.422375	0.507928	-1.36846	0.21587	1	6.60856	-0.235177	0.0640718	Welch Two Sample t-test	two.sided
162	g_Dokdonella	0.012122	0.152248	0.140126	0.720583	0.505627	1	4.66661	-0.0320676	0.0563117	Welch Two Sample t-test	two.sided
163	g_Rhodanobacter	0.0502456	0.445215	0.39497	0.426285	0.683412	1	6.62254	-0.231722	0.332213	Welch Two Sample t-test	two.sided
164	g_Arenimonas	-0.0520897	0.337005	0.389095	-0.997553	0.348723	1	7.72219	-0.173262	0.0690822	Welch Two Sample t-test	two.sided
165	g_Lysobacter	-0.0860526	2.37132	2.45737	-0.219917	0.831495	1	7.92576	-0.989857	0.817752	Welch Two Sample t-test	two.sided
166	g_norank_f_norank_o_norank_c_norank_p_RCP2-54	-0.00143312	0.104646	0.106079	-0.117699	0.911456	1	4.42749	-0.0339904	0.0311242	Welch Two Sample t-test	two.sided
167	g_Candidatus_Udaeobacter	0.0355495	0.212137	0.176587	0.731729	0.48638	1	7.56472	-0.0776149	0.148714	Welch Two Sample t-test	two.sided
168	g_Chthoniobacter	-0.0192512	0.123422	0.142673	-0.518123	0.619418	1	7.44169	-0.106064	0.0675618	Welch Two Sample t-test	two.sided
169	g_norank_f_Pedosphaeraceae	0.0372909	0.128544	0.0912528	2.08961	0.0717393	1	7.63002	-0.00421169	0.0787935	Welch Two Sample t-test	two.sided
170	g_unclassified_k_norank_d_Bacteria	0.00942924	0.138903	0.129474	0.429161	0.68534	1	5.09768	-0.0467259	0.0655843	Welch Two Sample t-test	two.sided
