# Supplementary material for: Inhibition of RNase to Attenuate Fungal‐Manipulated Rhizosphere Microbiome and Diseases
Source: Adv Sci (Weinh). 2025 Aug 7;12(40):e03146. doi: 10.1002/advs.202503146 (PMC12561316; doi:10.1002/advs.202503146)
Supplement: Supplementary file 4 — Supporting Information [file ADVS-12-e03146-s007.xlsx]

## Sheet: diff_fungus_order
Supplementary Table 3. Differential abundance analysis of fungus orders through pairwise comparison between root microbiomes colonized by wild-type F. graminearum and a Fg12 deletion mutant (wilcox.test, P < 0.05).
	var	estimate	estimate1	estimate2	statistic	p.value	p.value_adjust	parameter	conf.low	conf.high	method	alternative
1	o_Pleosporales	0.981649	3.26024	2.27859	1.2495	0.251789	1	6.97281	-0.877542	2.84084	Welch Two Sample t-test	two.sided
2	o_Chaetothyriales	0.0550902	0.210592	0.155501	0.978109	0.361418	1	6.82287	-0.078797	0.188977	Welch Two Sample t-test	two.sided
3	o_Eurotiales	-0.0842589	1.92687	2.01113	-0.116901	0.910134	1	7.19757	-1.77917	1.61065	Welch Two Sample t-test	two.sided
4	o_Pyxidiophorales	-0.0921929	4.41488	4.50707	-0.0834179	0.935789	1	7.20908	-2.69027	2.50589	Welch Two Sample t-test	two.sided
5	o_Helotiales	0.0785577	0.369798	0.291241	0.945369	0.374407	1	7.37483	-0.11593	0.273045	Welch Two Sample t-test	two.sided
6	o_Thelebolales	-0.0858144	0.144199	0.230013	-1.19112	0.272849	1	6.92098	-0.256569	0.0849405	Welch Two Sample t-test	two.sided
7	o_Pezizales	-0.885096	0.0958577	0.980954	-3.11281	0.0353987	0.814171	4.03128	-1.67214	-0.0980517	Welch Two Sample t-test	two.sided
8	o_Coniochaetales	-0.209657	0.297387	0.507045	-1.76463	0.118695	1	7.39541	-0.487584	0.068269	Welch Two Sample t-test	two.sided
9	o_Glomerellales	-0.0685613	0.212315	0.280876	-1.28629	0.237803	1	7.26729	-0.193666	0.0565431	Welch Two Sample t-test	two.sided
10	o_Hypocreales	-4.16207	15.5765	19.7386	-2.022	0.0902772	1	5.9218	-9.21495	0.890802	Welch Two Sample t-test	two.sided
11	o_Sordariales	1.91513	9.30434	7.38921	1.08718	0.318446	1	6.0368	-2.38887	6.21913	Welch Two Sample t-test	two.sided
12	o_unclassified_c_Sordariomycetes	-0.0769348	0.704823	0.781758	-0.396241	0.70701	1	5.43512	-0.56426	0.410391	Welch Two Sample t-test	two.sided
13	o_unclassified_p_Ascomycota	0.0487056	0.252792	0.204086	0.972282	0.366242	1	6.39422	-0.0720616	0.169473	Welch Two Sample t-test	two.sided
14	o_Agaricales	0.164612	0.234548	0.0699366	0.879856	0.427339	1	4.1136	-0.349223	0.678447	Welch Two Sample t-test	two.sided
15	o_Filobasidiales	0.0161572	0.127168	0.111011	0.303985	0.771968	1	5.6791	-0.115702	0.148016	Welch Two Sample t-test	two.sided
16	o_Tremellales	0.0915015	2.35939	2.26789	0.152144	0.883118	1	7.43944	-1.31376	1.49677	Welch Two Sample t-test	two.sided
17	o_Trichosporonales	-2.59452	4.82687	7.42139	-0.867886	0.41799	1	6.15796	-9.86426	4.67521	Welch Two Sample t-test	two.sided
18	o_unclassified_p_Chytridiomycota	0.0148242	0.210893	0.196069	0.257923	0.803864	1	7.02021	-0.121004	0.150652	Welch Two Sample t-test	two.sided
19	o_Harpellales	-0.00509598	0.1899	0.194996	-0.0579915	0.955474	1	6.59182	-0.215523	0.205331	Welch Two Sample t-test	two.sided
20	o_Mortierellales	2.19401	39.4892	37.2952	0.409414	0.698232	1	5.30987	-11.3432	15.7312	Welch Two Sample t-test	two.sided
21	o_unclassified_p_Mortierellomycota	3.87847	4.73085	0.852388	3.89465	0.015411	0.354453	4.29115	1.18599	6.57094	Welch Two Sample t-test	two.sided
22	o_unclassified_p_Rozellomycota	-0.164712	0.233477	0.398189	-0.981831	0.370356	1	5.10973	-0.593183	0.263759	Welch Two Sample t-test	two.sided
23	o_unclassified_k_Fungi	-1.02609	9.47547	10.5016	-0.427711	0.680167	1	7.9814	-6.56048	4.5083	Welch Two Sample t-test	two.sided
