# Supplementary material for: Inhibition of RNase to Attenuate Fungal‐Manipulated Rhizosphere Microbiome and Diseases
Source: Adv Sci (Weinh). 2025 Aug 7;12(40):e03146. doi: 10.1002/advs.202503146 (PMC12561316; doi:10.1002/advs.202503146)
Supplement: Supplementary file 5 — Supporting Information [file ADVS-12-e03146-s004.xlsx]

## Sheet: diff_fungus_genus
Supplementary Table 4. Differential abundance analysis of fungus genus through pairwise comparison between root microbiomes colonized by wild-type F. graminearum and a Fg12 deletion mutant (wilcox.test, P < 0.05).
	var	estimate	estimate1	estimate2	statistic	p.value	p.value_adjust	parameter	conf.low	conf.high	method	alternative
1	g__Paraphaeosphaeria	0.0929126	0.545211	0.452298	0.579561	0.580108	1	7.10806	-0.285008	0.470833	Welch Two Sample t-test	two.sided
2	g__Setophoma	0.0260187	0.135916	0.109897	0.70242	0.50346	1	7.56231	-0.0602675	0.112305	Welch Two Sample t-test	two.sided
3	g__Curvularia	0.331189	1.20353	0.872343	0.926413	0.392674	1	5.55935	-0.560658	1.22304	Welch Two Sample t-test	two.sided
4	g__unclassified_o__Pleosporales	0.400469	0.962449	0.561979	1.18939	0.279137	1	6.01097	-0.423044	1.22398	Welch Two Sample t-test	two.sided
5	g__Exophiala	0.0127812	0.113924	0.101143	0.52516	0.619468	1	5.63846	-0.0477088	0.0732712	Welch Two Sample t-test	two.sided
6	g__Aspergillus	-0.0182633	0.280224	0.298487	-0.252567	0.80993	1	5.40509	-0.200031	0.163504	Welch Two Sample t-test	two.sided
7	g__Penicillium	-0.0520769	0.199164	0.251241	-0.673075	0.530996	1	4.95714	-0.251485	0.147331	Welch Two Sample t-test	two.sided
8	g__Talaromyces	-0.0149447	1.43537	1.45032	-0.0237217	0.981695	1	7.47804	-1.48557	1.45568	Welch Two Sample t-test	two.sided
9	g__unclassified_o__Pyxidiophorales	-0.156104	4.32364	4.47974	-0.141176	0.89158	1	7.23776	-2.75345	2.44124	Welch Two Sample t-test	two.sided
10	g__Chalara	0.0861616	0.165295	0.0791334	2.40774	0.0439781	1	7.65967	0.00299815	0.169325	Welch Two Sample t-test	two.sided
11	g__Pseudeurotium	-0.0869404	0.117027	0.203968	-1.29549	0.246891	1	5.49666	-0.254868	0.0809874	Welch Two Sample t-test	two.sided
12	g__unclassified_f__Pyronemataceae	-0.908988	0.0167318	0.92572	-3.28493	0.0303253	1	4.00308	-1.67704	-0.140937	Welch Two Sample t-test	two.sided
13	g__Lecythophora	-0.208231	0.0936213	0.301852	-2.72306	0.0484623	1	4.33243	-0.414271	-0.00219068	Welch Two Sample t-test	two.sided
14	g__unclassified_o__Coniochaetales	-0.00981294	0.122221	0.132034	-0.249168	0.812341	1	5.45688	-0.108553	0.0889267	Welch Two Sample t-test	two.sided
15	g__Gibellulopsis	-0.0642248	0.103939	0.168163	-1.84878	0.108719	1	6.71985	-0.147069	0.0186192	Welch Two Sample t-test	two.sided
16	g__Clonostachys	0.018922	0.413286	0.394364	0.148439	0.886052	1	7.22969	-0.280573	0.318417	Welch Two Sample t-test	two.sided
17	g__Metarhizium	0.0459682	0.167811	0.121843	1.28282	0.244857	1	6.28101	-0.0407712	0.132708	Welch Two Sample t-test	two.sided
18	g__Beauveria	0.750727	0.952238	0.201511	0.903464	0.415965	1	4.12122	-1.52982	3.03128	Welch Two Sample t-test	two.sided
19	g__Trichoderma	0.0879847	0.236059	0.148074	2.39149	0.0465482	1	7.31987	0.00175324	0.174216	Welch Two Sample t-test	two.sided
20	g__Acremonium	-0.411945	0.379602	0.791547	-1.06496	0.34164	1	4.41472	-1.44728	0.623393	Welch Two Sample t-test	two.sided
21	g__Fusarium	-4.22635	10.3699	14.5963	-2.11685	0.0742049	1	6.63759	-9.00016	0.547457	Welch Two Sample t-test	two.sided
22	g__Fusicolla	-0.165112	0.414303	0.579415	-0.993737	0.373479	1	4.25247	-0.615821	0.285598	Welch Two Sample t-test	two.sided
23	g__Gibberella	-0.0927343	0.728853	0.821587	-0.45474	0.668111	1	5.06831	-0.61483	0.429362	Welch Two Sample t-test	two.sided
24	g__Neocosmospora	0.132755	1.29023	1.15747	0.572973	0.588962	1	5.58611	-0.444523	0.710033	Welch Two Sample t-test	two.sided
25	g__unclassified_f__Nectriaceae	-0.133407	0.147593	0.280999	-1.20785	0.284894	1	4.65251	-0.423824	0.15701	Welch Two Sample t-test	two.sided
26	g__unclassified_f__Stachybotryaceae	-0.0564592	0.0813454	0.137805	-0.736864	0.497562	1	4.52975	-0.259732	0.146813	Welch Two Sample t-test	two.sided
27	g__unclassified_o__Hypocreales	-0.0318168	0.089214	0.121031	-0.927337	0.386395	1	6.60267	-0.113947	0.0503135	Welch Two Sample t-test	two.sided
28	g__Chaetomium	1.33025	6.68978	5.35953	0.889618	0.415099	1	4.91342	-2.53402	5.19452	Welch Two Sample t-test	two.sided
29	g__Thielavia	0.0574736	0.30619	0.248717	0.426366	0.688507	1	4.7397	-0.29484	0.409788	Welch Two Sample t-test	two.sided
30	g__Trichocladium	0.386404	1.59588	1.20948	0.968365	0.362331	1	7.68886	-0.540276	1.31308	Welch Two Sample t-test	two.sided
31	g__Schizothecium	0.212617	0.336698	0.124081	1.71209	0.155309	1	4.41285	-0.11982	0.545053	Welch Two Sample t-test	two.sided
32	g__unclassified_c__Sordariomycetes	-0.0769348	0.704823	0.781758	-0.396241	0.70701	1	5.43512	-0.56426	0.410391	Welch Two Sample t-test	two.sided
33	g__unclassified_p__Ascomycota	0.0487056	0.252792	0.204086	0.972282	0.366242	1	6.39422	-0.0720616	0.169473	Welch Two Sample t-test	two.sided
34	g__Solicoccozyma	0.0117475	0.122758	0.111011	0.220736	0.833024	1	5.67435	-0.120309	0.143804	Welch Two Sample t-test	two.sided
35	g__Saitozyma	0.0967115	2.35348	2.25677	0.160366	0.876849	1	7.46153	-1.31163	1.50505	Welch Two Sample t-test	two.sided
36	g__Apiotrichum	-2.59634	4.82435	7.42069	-0.868647	0.417601	1	6.15855	-9.86464	4.67195	Welch Two Sample t-test	two.sided
37	g__unclassified_p__Chytridiomycota	0.0148242	0.210893	0.196069	0.257923	0.803864	1	7.02021	-0.121004	0.150652	Welch Two Sample t-test	two.sided
38	g__unclassified_f__Legeriomycetaceae	-0.00509598	0.1899	0.194996	-0.0579915	0.955474	1	6.59182	-0.215523	0.205331	Welch Two Sample t-test	two.sided
39	g__Mortierella	2.19401	39.4892	37.2952	0.409414	0.698232	1	5.30987	-11.3432	15.7312	Welch Two Sample t-test	two.sided
40	g__unclassified_p__Mortierellomycota	3.87847	4.73085	0.852388	3.89465	0.015411	0.647262	4.29115	1.18599	6.57094	Welch Two Sample t-test	two.sided
41	g__unclassified_p__Rozellomycota	-0.164712	0.233477	0.398189	-0.981831	0.370356	1	5.10973	-0.593183	0.263759	Welch Two Sample t-test	two.sided
42	g__unclassified_k__Fungi	-1.02609	9.47547	10.5016	-0.427711	0.680167	1	7.9814	-6.56048	4.5083	Welch Two Sample t-test	two.sided
