# Supplementary material for: Inhibition of RNase to Attenuate Fungal‐Manipulated Rhizosphere Microbiome and Diseases
Source: Adv Sci (Weinh). 2025 Aug 7;12(40):e03146. doi: 10.1002/advs.202503146 (PMC12561316; doi:10.1002/advs.202503146)
Supplement: Supplementary file 6 — Supporting Information [file ADVS-12-e03146-s005.xlsx]

## Sheet: sheet1
Supplementary Table 5. Isolation of bacteria from the soybean roots
Number	Species	Number of strains	Number of strains isolated from WT F. graminearum samples (Percentage)	Number of strains isolated from ΔFg12 F. graminearum samples (Percentage)
1	Bacillus safensis	8	2 (25%)	6 (75%)
2	Bacillus velezensis	6	1 (17%)	5 (83%)
3	Bacillus sp.	5	2 (40%)	3 (60%)
4	Pseudomonas putida	7	2 (29%)	5 (71%)
5	Pseudomonas fluorescens	6	0 (0%)	6 (100%)
6	Pseudomonas sp.	5	2 (40%)	3 (60%)
7	Paenibacillus polymyxa	5	2 (40%)	3 (60%)
8	Brucella pseudogrignonensis	8	5 (62%)	3 (38%)
9	Curtobacterium flaccumfaciens	10	7 (70%)	3 (30%)
10	Staphylococcus capitis	5	4 (80%)	1 (20%)
11	Alcaligenes aquatilis	6	2 (33%)	4 (67%)
12	Micrococcus sp.	7	4 (57%)	3 (43%)
13	Micrococcus luteus	3	1 (33%)	2 (67%)
14	Brevibacterium sediminis	6	4 (67%)	2 (33%)
15	Curtobacterium oceanosedimentum	5	5 (100%)	0 (0%)
16	Curtobacterium luteum	4	3 (75%)	1 (25%)
17	Macrococcus equipercicus	7	4 (57%)	3 (43%)
