# Supplementary material for: Inhibition of RNase to Attenuate Fungal‐Manipulated Rhizosphere Microbiome and Diseases
Source: Adv Sci (Weinh). 2025 Aug 7;12(40):e03146. doi: 10.1002/advs.202503146 (PMC12561316; doi:10.1002/advs.202503146)
Supplement: Supplementary file 7 — Supporting Information [file ADVS-12-e03146-s006.xlsx]

## Sheet: Sheet1
Supplementary Table 6. Effector prediction of these protein sequences by using machine learning (EffectorP)
#Identifier	Cytoplasmic effector	Apoplastic effector	Non-effector	Prediction
Fg12	-	Y (0.915)	-	Apoplastic effector
XP_007821609.1__Metarhizium robertsii ARSEF 23	-	Y (0.839)	-	Apoplastic effector
KZZ99205.1__Moelleriella libera RCEF 2490	-	-	Y (0.657)	Non-effector
KAG8419417.1__Metarhizium acridum	-	-	Y (0.69)	Non-effector
POR36396.1__Tolypocladium paradoxum	-	Y (0.82)	-	Apoplastic effector
KAJ3487904.1__Lecanicillium saksenae	Y (0.562)	Y (0.694)	-	Apoplastic/cytoplasmic effector
XP_018705465.1__Cordyceps fumosorosea ARSEF 2679	-	Y (0.96)	-	Apoplastic effector
PQK12202.1__Beauveria bassiana	-	Y (0.851)	-	Apoplastic effector
OAA50024.1__Beauveria brongniartii RCEF 3172	-	Y (0.753)	-	Apoplastic effector
KAH9240669.1__Colletotrichum gloeosporioides 23	-	Y (0.836)	-	Apoplastic effector
CRJ81246.1__Verticillium longisporum	-	-	Y (0.911)	Non-effector
XP_028491519.1__Verticillium nonalfalfae	-	Y (0.679)	-	Apoplastic effector
XP_003001591.1__Verticillium alfalfae VaMs.102	-	-	Y (0.676)	Non-effector
XP_008098489.1__Colletotrichum graminicola M1.001	-	Y (0.825)	-	Apoplastic effector
TID23638.1__Venturia nashicola	-	-	Y (0.941)	Non-effector
QDS69368.1__Venturia effusa	-	Y (0.841)	-	Apoplastic effector
XP_011388011.1__Ustilago maydis 521	-	Y (0.962)	-	Apoplastic effector
KAJ1028542.1__Ustilago loliicola	-	Y (0.993)	-	Apoplastic effector
SAM80978.1__Ustilago bromivora	-	Y (0.994)	-	Apoplastic effector
KAJ1027251.1__Ustilago nuda	-	Y (0.993)	-	Apoplastic effector
XP_041411335.1__Ustilago hordei	-	Y (0.993)	-	Apoplastic effector
XP_001800520.1__Parastagonospora nodorum SN15	-	Y (0.796)	-	Apoplastic effector
XP_051306498.1__Alternaria arbusti	-	Y (0.649)	-	Apoplastic effector
XP_018388695.1__Alternaria alternata	-	Y (0.765)	-	Apoplastic effector
XP_043173297.1__Alternaria atra	-	Y (0.749)	-	Apoplastic effector
RMZ71170.1__Pyrenophora seminiperda CCB06	-	Y (0.957)	-	Apoplastic effector
CAA9959697.1__Pyrenophora teres f. maculata	-	Y (0.885)	-	Apoplastic effector
PZD36180.1__Pyrenophora tritici-repentis	-	Y (0.792)	-	Apoplastic effector
KAI5362286.1__Septoria linicola	-	Y (0.84)	-	Apoplastic effector
KJY01809.1__Zymoseptoria brevis	-	Y (0.946)	-	Apoplastic effector
XP_003854384.1__Zymoseptoria tritici IPO323	-	Y (0.944)	-	Apoplastic effector
OAA60518.1__Sporothrix insectorum RCEF 264	-	Y (0.787)	-	Apoplastic effector
XP_746509.1__Aspergillus fumigatus Af293	-	Y (0.949)	-	Apoplastic effector
XP_024682009.1__Aspergillus novofumigatus IBT 16806	-	Y (0.911)	-	Apoplastic effector
GKZ28339.1__Aspergillus brasiliensis	Y (0.663)	Y (0.708)	-	Apoplastic/cytoplasmic effector
KAF5689514.1__Fusarium circinatum	-	Y (0.92)	-	Apoplastic effector
KAF4493315.1__Fusarium agapanthi	-	Y (0.953)	-	Apoplastic effector
RBQ65747.1__Fusarium verticillioides	-	Y (0.952)	-	Apoplastic effector
KAF4411175.1__Fusarium acutatum	-	Y (0.919)	-	Apoplastic effector
XP_018252403.1__Fusarium oxysporum f. sp. lycopersici 4287	-	Y (0.93)	-	Apoplastic effector
KAF5603204.1__Fusarium pseudocircinatum	-	Y (0.929)	-	Apoplastic effector
CVK85366.1__Fusarium proliferatum	-	Y (0.947)	-	Apoplastic effector
KAF4460650.1__Fusarium albosuccineum	-	Y (0.771)	-	Apoplastic effector
UPK99689.1__Fusarium solani-melongenae	-	Y (0.86)	-	Apoplastic effector
UZP43070.1__Fusarium pseudograminearum	-	Y (0.882)	-	Apoplastic effector
PTD08939.1__Fusarium culmorum	-	Y (0.884)	-	Apoplastic effector
OBS22758.1__Fusarium poae	-	Y (0.861)	-	Apoplastic effector
KAJ4138503.1__Fusarium equiseti	-	Y (0.887)	-	Apoplastic effector
KIL93953.1__Fusarium avenaceum	-	Y (0.87)	-	Apoplastic effector
KAF5987576.1__Fusarium bulbicola	-	Y (0.889)	-	Apoplastic effector
KAF5252824.1__Fusarium anthophilum	-	Y (0.922)	-	Apoplastic effector
XP_002845888.1__Microsporum canis CBS 113480	-	Y (0.701)	-	Apoplastic effector
GBF66940.1__Trichophyton mentagrophytes	Y (0.953)	-	-	Cytoplasmic effector
DAA76343.1__Trichophyton benhamiae CBS 112371	Y (0.954)	Y (0.634)	-	Cytoplasmic/apoplastic effector
XP_003232952.1__Trichophyton rubrum CBS 118892	-	Y (0.753)	-	Apoplastic effector
CAE7177794.1__Rhizoctonia solani	-	Y (0.5)	-	Apoplastic effector
