# Supplementary material for: Inhibition of RNase to Attenuate Fungal‐Manipulated Rhizosphere Microbiome and Diseases
Source: Adv Sci (Weinh). 2025 Aug 7;12(40):e03146. doi: 10.1002/advs.202503146 (PMC12561316; doi:10.1002/advs.202503146)
Supplement: Supplementary file 8 — Supporting Information [file ADVS-12-e03146-s001.xlsx]

## Sheet: protein sequences
Supplementary Table 7. All protein sequences that used for the construction of phylogenetic tree in Figure 3.
Name	Sequences	Signal peptide
>Fg12	MLFFKSIVSLAALVGVAVASPILETRQSATRCGSTSYTAAQVKAAANAACQYYQNDDTAGSSTYPHQYNNREGFDFPVNGPYQEFPIRTSGVYTGGSPGADRVVINTNCQFAGAITHTGASGNNFVGCTGTS	1-26
>XP_007821609.1__Metarhizium robertsii ARSEF 23	MHFPIVSLLSLVALVSAAPANLQARDATNCGGVQYTAGAVQDAADAACDYVQSGSHAGSSTYPHRYNNYEDFNFPVAGPYNEFPILKSGQIYSGGSPGPDRVVISNSCDLAGVITHTGASGNNFVGCSGTS	1-25
>KZZ99205.1__Moelleriella libera RCEF 2490	MLVLPTAAAAAAAAAARALLLFSLAALATAAPAAQLDPRDATRCGSVSYSSTAVQAAADAACGQIQEQQQQQQQQRRASSYPHRYNNYEGFDFNGVPGPYNEFPILKSGRTYASGPPGPDRVIITDSCDLAGVITHSGARGNNFVGCSGTS	1-30
>KAG8419417.1__Metarhizium acridum	MLPTAAASSTPPLLSRPLLMLLANMSRAAAMPDPPTYPHRYNNYEGFDFPVDGPYNEFPILKSGRIYSGGSPGPDRVVISDGCDLAGVITHTGASGNNFVACSGTS	1-30
>POR36396.1__Tolypocladium paradoxum	MQLSFALLSLVAVVSAAPADLQIRSTTCGSIYYSDSAVNAASSAACNYVRTGGHAGSSTYPHQYRNYEGFYFKGLSGPFYEFPIMSSGKVYTGGSPGPDRVVITGACQQAGQITHTGASGNAFVGCSGTY	1-24
>KAJ3487904.1__Lecanicillium saksenae	MQFTALFISLVAVASAAPAELVARXATTCGNTHYSAAQVDEAAKTSCGYVQNGGTAGGSSYPHQYKNYEGFNFPVPGKYWEFPIKSSGKYNGGSPGADRVIINTQCQLAGVITHTGASGNNFVGNSTNSGDDKPKQGNDGKSGNDNKSGNDNKSGNDNKKSAAVAAKYNLLGAAGAGAAVLLYVL	1-24
>XP_018705465.1__Cordyceps fumosorosea ARSEF 2679	MQFTALFLSLVAVASAAPAELVGRDATTCGSNYYSAKQVDAASNAACNYVQNGGTAGSSTYPHKYNNYEGFSFPVDGPYYEFPIKKSGVYTGGSPGADRVIINSQCQEAGAITHTGASGNNFVGCSGTS	1-24
>PQK12202.1__Beauveria bassiana	MQFTALLLSLIAVASAAPAELVGRAATTCGTVYYTANQVNAASQAACNYVKNGGTAGSSTYPHKYNNYEGFNFPVSGPYYEFPIKSGGVYTGGSPGADRVIINAGCAQAGAITHTGASGNNFVGCSGTS	1-24
>OAA50024.1__Beauveria brongniartii RCEF 3172	MQFTALCLSLVAVASAAPAELVSRAATTCGTVNYSASQVNAASQAACNYVNSGSTAGGSTYPHQYKNYEGFSFPVSGPYYEFPIKSSGVYTGGSPGADRVVINAQCAQAGAITHQGASGNNFVGCSGTS	1-24
>KAH9240669.1__Colletotrichum gloeosporioides 23	MQLPVVLVSLFALAVSAVPAAIEKRSTTCGSTTYSTAQVNAASNAACSHVKAGTVAGSSTYPHRYNNYEGFDFDVSGPWYEFPIKTSGVYTGGSPGADRVVINASCGQAGQITHTGASGNNFVGCSGTS	1-25
>CRJ81246.1__Verticillium longisporum	MQFKALIVSLLAVAAQAAPASPNEERSAIEKRATTCGSTYYTTAQVNAAANAACQHVRAGTQAGSSNYPHRYNNYEGFNFKASGPWQEFPLKSSGVYTGGSPGADRVIINGNCAIAGQITHTGASGNNFVGCSGTTLAWLSHSGEQKDYEVYSCHVSPDGKRLATAGGDGHVRIWSTEAIYGTNSDDNVGKPRQLCHMSHHLGTIHSVRWSPNGRYLASGADDKLICVYHLDKNPPVASFGTGDAPPVENWKTYKRLVGHDNDVQDIAWSYDSSILVSVGLDSKVVVWSGHTFEKLKTLAVHTSHVKGITFDPANKFFATASDDRSIKIFRFTPPAPNATQHDMVNNFVVETTINAPFKSSPLTTYFRRCSWSPDGNHIAAANAVNGPVSSVAIIERTR…	1-17
>XP_028491519.1__Verticillium nonalfalfae	MQFKALIVSLLAVAAHAAPASPNEERSAIEKRATTCGSTYYSTAQVNAAANAACKHVRAGTQAGSSNYPHRYNNYEGFNFKASGPWQEFPLKSSGVYTGGEPTCPPVVCESPSNITHTGASGNNFVGCSGTTLG	1-17
>XP_003001591.1__Verticillium alfalfae VaMs.102	MSPGLRSSRLSLSPFSAARGTQRPARPTRERSAIEKRATTCGSTYYSTAQVNAAANAACKHVRAGTQAGSSNYPHRLQTTTRASTSRRQAPGREFPPEVPVVSTPEITHTGASGNNFVGCSGTTLG	NO
>XP_008098489.1__Colletotrichum graminicola M1.001	MQLSLVLVSLFALAAQAVPTELLQKRSTTCGSTTYSTAQVNAASNAACNYVQSDTVAGSSTYPHRYNNYEGFDFDVSGPWYEFPIKTQGVYTGGSPGADRVVINADCQLAGQITHTGASGNDFVGCSGTS	1-26
>TID23638.1__Venturia nashicola	MRISLLPFLPLLTSAFPTPQTTCGTDKYTAVQLSAAKTAACNYFRQGSTAGGSKYPEAYQDREGFTFGGVDGPYFEFPILNSGKVYSGVYGVGGLMLSLNNNNNDKLINTFEIPCLQCRHSPFLLENNHNQPLDPFIRYTTNKKRQDRANTGMLKPNQIFTAEQLSKLESLDTKLAKKLNDATSKTLAFRGDKEDFPRSCILDPCQSSDRSGHRSHCTATISRPRHVIAEASILGTGRRIDDWRARRTQFTILRTPQPPNFLGELDCQVKLQAWIHHLTHVIRLMTSFNFLPSLFINWDSIRTRQGRLWKCFVYYLRYAVPHIRKELETAERSHDMLLGDRPQYMRMIFWDFPLDPVRSILSISFIHRAIDGLWEWLTPYITILGIRCQPSVPMQPGCS…	1-23
>QDS69368.1__Venturia effusa	MRLFIISLSALLATALPAPQTTCGTQKYTAAQITAAKNAACNYVRQGTTAGSSKYPESYQDREGFTFHGVDGPYYEFPILSSGKVYSGGSPGADRIIINDDCILAGEITHTGSSVTNGFVGCAGTS	1-17
>XP_011388011.1__Ustilago maydis 521	MKFPLALLALVPVVAFAAPLEPRQGGVAVNCGGKSYSASQVNRAISNALSGQYSSSGYPHTYNNYEGFDFSEYCNGPYKEYPLKTSSSGYTGGSPGADRVVYDSNDGTFCGAITHTGASGNNFVGCDY	1-23
>KAJ1028542.1__Ustilago loliicola	MKFSLALLALIPAALAAPVLEPRQGGVAVRCGSVSYSSTQVNRAINNAKSGNYDSSGYPHTYNNYEGFDFSDYCNGPYKEYPLKTSSSGYTGGSPGADRVVYDSNDGTFCGAITHTGASGNNFVQCSY	1-23
>SAM80978.1__Ustilago bromivora	MKFSLALLALIPAVLAAPILEPRQGGVSVRCGSVSYSSSKVNRAINNAESGNYDSSGYPHTYNNYEGFDFSDYCNGPYKEYPLKTSSSGYTGGSPGADRVVYDANDGTFCGAITHTGASGNNFVQCYY	1-23
>KAJ1027251.1__Ustilago nuda	MKFSLALLALIPAALAAPILEPRQGGVSVRCGSVSYSSSQVNRAINNAESGNYDSSGYPHTYNNYEGFDFSDYCNGPYKEYPLKSSSSGYTGGSPGADRVVYDANDGTFCGAITHTGASGNNFVQCYY	1-23
>XP_041411335.1__Ustilago hordei	MKFSLALLAIIPAALAAPILEPRQSGVSVRCGSVSYSSSQVNRAINNAESGNYDSSGYPHTYNNYEGFDFSDYCNGPYKEYPLKSSSSGYTGGSPGADRVVYDANDGTFCGAITHTGASGNNFVQCYY	1-23
>XP_001800520.1__Parastagonospora nodorum SN15	MKFIASLLLLLTPVALALPTAVVTEVEAEIETRQCFVTCGSTCYSSSQVSAARSKGYSYYQSNSQAGSSSYPHTYNNYEGFDFLVSGPYQEFPLRTSGAYTGGSPGADRVIFNTKGQRAGEITHTGASGNNFVACSGW	1-17
>XP_051306498.1__Alternaria arbusti	MKFLTNILLFIAPVALALPTSVSEEAPVEIAAVESRQSCYVKCGSTCYTSSQVSAARSAGYKLYQAGDEAGSSTYPHRYNNYEGFDFLVSGPYEEFPLRTSGAYTGGSPGADRVIFNTAGQRAGEITHTGASGNAFVACSGW	1-17
>XP_018388695.1__Alternaria alternata	MKFLINALLLIAPVALALPTSAPTEEAVEIAAVEARQSCYVRCGSTCYTSAQVTTARNAGYNYYRQGDEAGSSTYPHTYNNYEGFDFLVSGPYQEFPLRTSGAYTGGSPGADRVIFNTAGQRAGEITHTGASGNAFVACSGW	1-17
>XP_043173297.1__Alternaria atra	MKFLTNILLFIAPIALALPTSAPTEEPVEIAAVEARQSCYVRCGSTCYTSAQVSTARNAGYNYYRQGDEAGSSNYPHTYNNYEGFDFLVSGPYQEFPLRTSGAYTGGSPGADRVIFNTAGQRAGEITHTGASGNAFVACSGW	1-17
>RMZ71170.1__Pyrenophora seminiperda CCB06	MLHDKDARSVIPIKTFGKKKSPIMKFLASLLLAIAPIALALPTSVVTENTAVEARQNCYTTCGSVCYTQAQVNTALKAGVNYYNNNDEAGSSTYPHQYNNYEGFDFPVNGPYQEFPLKKSGAYTGGSPGADRVIFNTQGQLAGEITHTGASGNNFVACN	1-40
>CAA9959697.1__Pyrenophora teres f. maculata	MRFLTTLLTLAITPLALALPTSAVAVETRQNCYATCGTVCYTSAQVSAAVKAGYGYYNNNDEAGSSTYPHTYNNYEGFNFPVSGPYQEFPLKKSGTYTGGSPGADRVIFNTKGQLAGEITHTGASGNNFVACT	1-18
>PZD36180.1__Pyrenophora tritici-repentis	MHFLTTLFLTLTPLALALPTSPPTSAIAVEPRQSCYATCGTVCYTSAQVSAAVKAGYGYYNNGDEAGSSTYPHTYNNYEGFNFPVSGPYQEFPLKKSGTYTGGK	1-17
>KAI5362286.1__Septoria linicola	MQFSFITTALLFAVSTISAPTAAPAELVERQSATRCGSYSYSQSRVQAAFNQGVRYYNNGQQVGSGNYPHTYNNYEGFDFPVGGPYQEFPILQSGSVYTGGSPGADRVVFNTGGQYAGAITHTGASGNAFVGCSGNSSPFSLPLRRRCGTMYFIDLMLDVIDLMLDVWTLLENGE	1-30
>KJY01809.1__Zymoseptoria brevis	MRFSILSSALLFATAAFSAPVAEPAELEIRQQATYCGNQYYSASQVSAAVNKGYNYYANGQQVGSNNYPHQYNNREGFSFAVSGPYQEFPILASGSTYSGGSPGPDRVVFNTRGQWGGTITHTGASNNNFVGCSGTN	1-30
>XP_003854384.1__Zymoseptoria tritici IPO323	MRFSLLSSALLFATAAFSAPVAEPAELEIRQQATYCGNQYYSASQVSAAVNKGYNYYANGQQVGSGNYPHQYNNREGFSFAVSGPYQEFPILASGSTYSGGSPGPDRVVFNTRGQWGGTITHTGASNNNFVGCSGTS	1-30
>OAA60518.1__Sporothrix insectorum RCEF 264	MFLVTLGLASIASLATASPVESRAACVYTCGSVCYWQTDIDAAVAKGYSLHQSGQTLGSDKYPHQYNDYEGFTFPTSAPWYEFPILSSFKVYSGGSPGADRVIFDSHGNFDSVITHNGASGDDFVACKK	1-28
>XP_746509.1__Aspergillus fumigatus Af293	MLYKKIIAVAALLVAPVLAAPTEFDTRACDYTCGSNCYSASAVRAAQEAGYELYSSDETVGSNNYPHKYNNYEGFDFPVSSPYYEWPILSSGKIYSGGSPGADRVVFNSKDELAGLITHTGASGNNFVACT	1-27
>XP_024682009.1__Aspergillus novofumigatus IBT 16806	MLYNKIIAVAALLLAPVLAAPTELDTRACAYTCGSNCYSASAVSAAKEAGYELYSSDETVGSNNYPHKYNNYEGFDFPVSSPYYEWPILSSGRIYTGGSPGADRVVFNSNDQLAGVITHTGASGNNFVACT	1-27
>GKZ28339.1__Aspergillus brasiliensis	MFQLKSILAILPLLISTTLAAPSLSPNTISHSDSSDSKCVYYCGTHCYWASDISAAQSKGYSLHEEGRTIDDYPHVYHDYEGFDFSVSGTYYEYPILDDYEVYDGGSPGADRVIFNGEDELAGLITHTGAEDYDGFVECEAV	1-20
>KAF5689514.1__Fusarium circinatum	MLFFKSIASLAALVSLAVAGPIEKRQSATTCGSTNYSAAQVRAAANAACQYYQNDDTAGSSTYPHTYNNYEGFDFPVSGPYQEFPIKSSGVYTGGSPGADRVVINTSCQYAGAITHTGASGNNFVGCSGTN	1-25
>KAF4493315.1__Fusarium agapanthi	MLFFKSIASLAALVSLAVAGPIESRQSATTCGSTNYSASQVRAAANAACQYYQNDDTAGSSTYPHTYNNYEGFDFPVNGPYQEFPIKSGGVYTGGSPGADRVVINTNCQYAGAITHTGASGNNFVGCSGTN	1-25
>RBQ65747.1__Fusarium verticillioides	MLFFKSIAALAALVSLTVAGPIESRQSATTCGSTNYSASQVRAAANAACQYYQNDDTAGSSTYPHTYNNYEGFDFPVDGPYQEFPIKSGGVYTGGSPGADRVVINTNCEYAGAITHTGASGNNFVGCSGTN	1-25
>KAF4411175.1__Fusarium acutatum	MLFFKSIASLAALVSLAVASPIESRQSATTCGSTRYSASQVNAAANAACQYYQNDDTAGSSTYPHTYNNYEGFDFPVDGPYQEFPIKSSGVYTGGSPGADRVVINTNCEYAGAITHTGASGNNFVGCSGTN	1-25
>XP_018252403.1__Fusarium oxysporum f. sp. lycopersici 4287	MLFFKSIASLAALVSLAVAGPIESRQSATTCGSTNYSASQVRAAANAACQYYQNDDTAGSSTYPHTYNNREGFDFIVDGPYQEFPIKSGGVYTGGSPGADRVVINTNCEYAGAITHTGASGNNFVGCSGTN	1-25
>KAF5603204.1__Fusarium pseudocircinatum	MLFFKSIASLAALVSLAVASPIESRQSATTCGSTNYSASQVRAAANAACQYYQNDDTAGSSTYPHTYNNREGFDFLVDGPYQEFPIKSGGVYTGGSPGADRVVINTNCEYAGAITHTGASGNNFVGCSGTN	1-25
>CVK85366.1__Fusarium proliferatum	MMFFKSIASLAALVSLAVASPIESRQSSSATCGSTRYTAAQLRAAANAACQYYQNDDTAGSSTYPHTYNNYEGFDFPVNGPYQEFPVKTSGVYTGGSPGADRVIINTSCQYAGAITHTGASGNNFVGCSGTS	1-25
>KAF4460650.1__Fusarium albosuccineum	MLFFKSLAPLAALLSVAVAGPIESRQSATTCGSTAYSAAQVRAAANAACNYYQSGDTAGSSTYPHTFNNREGFDFLVSGPYQEFPIRSSGVYTGGSPGADRVVINTSCQYAGAITHTGASGNNFVGCSGTS	1-25
>UPK99689.1__Fusarium solani-melongenae	MLFFKSLAPLAALLSVAVAGPIESRQSATTCGNTAYSAAQVRAAANAACSYYQADDTAGSSTYPHTYNNREGFDFLVSGPYQEFPIKSSGVYTGGSPGADRVVINTNCQYAGAITHTGASGNNFVGCSGTS	1-25
>UZP43070.1__Fusarium pseudograminearum	MLFFKSIVSLAALVGAAVASPILETRQSATRCGSTSYSAAQVKAAANAACQYYQNDDTAGSSTYPHQYNNREGFDFPVNGPYQEFPIRTSSVYTGGSPGADRVVINTNCQFAGAITHTGASGNNFVGCTGTS	1-26
>PTD08939.1__Fusarium culmorum	MLFFKSIVSLAALVGVAVASPIETRQSATRCGSTSYSAAQVKAAANAACQYYQNDDTAGSSTYPHQYNNREGFDFPVNGPYQEFPIRTSGVYTGGSPGADRVVINTNCQFAGAITHTGASGNNFVGCTGTS	1-25
>OBS22758.1__Fusarium poae	MLFFQSVASLAALVSLAVASPIESRQSATRCGSTSYSAAQVRAAANAACQYYQNDDTAGSSTYPHTYNNREGFNFIVNGPYQEFPIRTSGVYTGGSPGADRVVINTSCQYAGAITHTGASGNNFVGCTGTN	1-25
>KAJ4138503.1__Fusarium equiseti	MLFFQSLASLAALVSVAVASPIESRQSATRCGNTSYSAAQVRAAADAACKYYQSDDTAGSSTYPHTYNNREGFDFLVNGPYQEFPIRTSGVYTGGSPGADRVVINTKCQYAGAITHTGASGNNFVGCSGTN	1-25
>KIL93953.1__Fusarium avenaceum	MLFFKSLASLAALVSVAVASPIESRQSATKCGSTSYTAAQVRAAANAACQYYQNDDTAGSSTYPHTYNNREGFDFAVNGPYQEFPIKTSGVYTGGSPGADRVVINTSCQFAGAITHTGASGNNFVGCSGTS	1-25
>KAF5987576.1__Fusarium bulbicola	MLFFKSIASLAALVSLAVAGPIESRQSATTCGSTNYSAAQVQAAANAACQYYQNDDTAGSSTYPHTYNNYEGFDFPVNGPYQEFPIKSSGVYTGGSPGADRVVINTSCQYAGAITHTGASGNNFVGCSGTN	1-25
>KAF5252824.1__Fusarium anthophilum	MLFFKSIASLAALVSLAVAGPIEKRQSATTCGSTNYSAAQVRAAANAACQYYQNDDTAGSSTYPHTYNNYEGFDFPVNGPYQEFPIKSSGVYTGGSPGADRVVINTSCQYAGAITHTGASGNNFVGCSGTN	1-25
>XP_002845888.1__Microsporum canis CBS 113480	MKFLALLSLVAAATAAPAALEARGATTCGSTSYSASQVTAASNAACGYVQNGGTAGGSTYPHEYHNYEGFYFHGLSGPFYEFPLRTSGVYTGGSPGPDRVIITGSCQQAGQITHTGASGNNFVACSGTS	1-23
>GBF66940.1__Trichophyton mentagrophytes	MKLLSILTFAAAVSAIKCGRNVYSEKQVKDADAAACKHVQGRTHAGKYPHLYKNYERFKFKGYKGPFFEFPLLKNRIYGGGSPGPDRVIITRECERAGEITHTGARRGGFVACSGTT	1-15
>DAA76343.1__Trichophyton benhamiae CBS 112371	MKLLSILTFAVAVSAIKCGKTVYTEEQVKAADESACKHVQDHTKAGNYPHVYKNYEKFKFKGLGGPFYEFPLKTTPYKGGSPGPDRVIITGKCDRAGEITHTGAKTKGGFVACSGTTF	1-15
>XP_003232952.1__Trichophyton rubrum CBS 118892	MKFLALLSLVTAATAAPAALEARGATTCGSTSYSASQVTAASNAACNYVQSGTTAGGSTYPHQYRNYEGFYFNGLSGPFYEFPLRTSGVYNGGSPGADRVIITGNCDEAGQITHTGASGNGFVACSGTS	1-23
>CAE7177794.1__Rhizoctonia solani	MVALLRTFVALSLSAFALAAPTPVKTPDLFKRTISGAQGATCGGNQFTAANVEAAAAAAASHIANNSQIGRNKYPHKFNNREGFTFQSDCNAPFFEFPIFKSQVYTGGSPGPDRVVIGSVNGEDAAFCGLITHTGAAGRNGFLQCQAA	1-19
