# Supplementary material for: Inhibition of RNase to Attenuate Fungal‐Manipulated Rhizosphere Microbiome and Diseases
Source: Adv Sci (Weinh). 2025 Aug 7;12(40):e03146. doi: 10.1002/advs.202503146 (PMC12561316; doi:10.1002/advs.202503146)
Supplement: Supplementary file 9 — Supporting Information [file ADVS-12-e03146-s010.xlsx]

## Sheet: sheet1
Supplementary Table 8 Primers used in this study
Primer Name	Primer 5'-3'	Purpose
16S-338F	ACTCCTACGGGAGGCAGCAG	Microbiological analysis
16S-806R	GGACTACHVGGGTWTCTAAT	Microbiological analysis
ITS1F	CTTGGTCATTTAGAGGAAGTA	Microbiological analysis
ITS2R	GCTGCGTTCTTCATCGATGC	Microbiological analysis
16S-27F	AGAGTTTGATCCTGGCTCAG	Sequencing of bacterial strains
16S-534R	ATTACCGCGGCTGCTGG	Sequencing of bacterial strains
RT-Fg12-F	CAGCTACACTGCTGCTCAGG	Analysis of Fg12 expression patterns
RT-Fg12-R	GGTAAGGACCGTTCACAGGA	Analysis of Fg12 expression patterns
RT-FgTub-F	GTCAGTGCGGTAACCAAATCG	F. greaminearum tubulin amplication, analysis of FG12 expression patterns）
RT-FgTub-R	CTCAGAGGTGCCGTTGTAAAC	F. greaminearum tubulin amplication, analysis of Fg12 expression patterns）
pFLAG-Fg12-F	GACAAAGTCAAGCTTAGGTCAAGCCCCATCCTCGAGACCCGCCAGT	Clone Fg12 to pFlag for expression in E. coli
pFLAG-Fg12-R	ATCTGCAGGTACCTTAAGCTTAGCTAGTGCCAGTGCAGCCAACAAA	Clone Fg12 to pFlag for expression in E. coli
pFLAG-Mo12-6HIS-F	GACAAAGTCAAGCTTAGGTCACAGGCTTCTGGCGTGACTTGC	Clone Mo12 to pFlag for expression in E. coli
pFLAG-Mo12-6His-R	ATCTGCAGGTACCTTAAGCTTAATGGTGATGGTGATGCATAGCAACAAGCACGGCGGC	Clone Mo12 to pFlag for expression in E. coli
pFLAG-Fp12-6HIS-F	GACAAAGTCAAGCTTAGGTCAAGCCCCATTAAGAGCCGTCAG	Clone Fp12 to pFlag for expression in E. coli
pFLAG-Fp12-6HIS-R	ATCTGCAGGTACCTTAAGCTTAATGGTGATGGTGATGGCTAGTGCCACTGCATCCAAC	Clone Fp12 to pFlag for expression in E. coli
pFLAG-Fe12-6HIS-F	GACAAAGTCAAGCTTAGGTCAAGCCCCATCGAGAGCCGTCAG	Clone Fe12 to pFlag for expression in E. coli
pFLAG-Fe12-6HIS-R	ATCTGCAGGTACCTTAAGCTTAATGGTGATGGTGATGGCTGGTACCGGTGCAGCCGAC	Clone Fe12 to pFlag for expression in E. coli
pFLAG-Fs12-6HIS-F	GACAAAGTCAAGCTTAGGTCAGGCCCCATCGAGAGCCGTCAG	Clone Fs12 to pFlag for expression in E. coli
pFLAG-Fs12-6HIS-F	ATCTGCAGGTACCTTAAGCTTAATGGTGATGGTGATGGCTGGTGCCTGAGCAGCCAAC	Clone Fs12 to pFlag for expression in E. coli
RT-FgITS-F	AGTCCTGCTGCACTCCCCAAATACA	Quantitative analysis of potting soil
RT-FgITS-R	TATGCTTAGGTTCAGCGGGTATT	Quantitative analysis of potting soil
RT-16s-340F	TCCTACGGGAGGCAGCAGT	Quantitative analysis of potting soil
RT-16s-533R	TTACCGCGGCTGCTGGCAC	Quantitative analysis of potting soil
PVX-3HA-Fg-12-F	CAGCTAGCATCGATTCCCATGCTCTTCTTCAAGTCTAT	Clone Fg12 to pGR107-HA for expression in N. benthamiana
PVX-3HA-Fg-12-R	AATCTCTAGAGGATCCCCGCTAGTGCCAGTGCAGCCA	Clone Fg12 to pGR107-HA for expression in N. benthamiana
PBES--Fg12-F	CTCGGTACCCTCGAGGGAAGCCCCATCCT	Clone Fg12 to pBES for expression in Bacillus subtilis
PBES--Fg12-R	AAGCTTGAATTCGGATCCGCTAGTGCCAG	Clone Fg12 to pBES for expression in Bacillus subtilis
PBES-F	AGAGGGACGCGTGTGAGAAGCAA	Vector primers for pBES
PBES-R	GATAAACTACCGCATTAGTGG	Vector primers for pBES
RT-GmPR1-1-F	AACTATGCTCCCCCTGGCAACTATATTG	Quantitative analysis of GmPR1-1 expression
RT-GmPR1-1-R	TCTGAAGTGGTAGCTTCTACATCGAAACAA	Quantitative analysis of GmPR1-1 expression
RT-GmPR1-2-F	GGTGATGTTGCCTACGCTCA	Quantitative analysis of GmPR1-2 expression
RT-GmPR1-2-R	AGTTCACCAGTGCTCATTGC	Quantitative analysis of GmPR1-2 expression
RT-GmPR1-3-F	GGTTGGTGATCGTGGGTGAT	Quantitative analysis of GmPR1-3 expression
RT-GmPR1-3-R	TGGATCAGTTGGCAGTCACC	Quantitative analysis of GmPR1-3 expression
RT-GmPR2-F	TGAAATAAGGGCCACGAGTCCAAATG	Quantitative analysis of GmPR2 expression
RT-GmPR2-R	ATGGTACATGCAGACTTCAAGAATGCAGAT	Quantitative analysis of GmPR2 expression
RT-GmPR3-F	AACTACAATTACGGGCAAGCTGGCAA	Quantitative analysis of GmPR3 expression
RT-GmPR3-R	TTGATGGCTTGTTTCCCTGTGCAGT	Quantitative analysis of GmPR3 expression
RT-GmPR10-F	TGGTCCTGGCACCATCAAGAAGAT	Quantitative analysis of GmPR10-2 expression
RT-GmPR10-R	GCTTCCACCAATTGGCTCTCGAAT	Quantitative analysis of GmPR10-2 expression
RT-GmJAZ1-F	CGCAACGGAACCCAACTA	Quantitative analysis of GmJAZ1 expression
RT-GmJAZ1-R	AGGCTCCTTCTCCATAGACTT	Quantitative analysis of GmJAZ1 expression
RT-GmERF1-F	GCTGCCGTTGAAGGAGAA	Quantitative analysis of GmERF1 expression
RT-GmERF1-R	AATCTCCGCCGCATACTT	Quantitative analysis of GmERF1 expression
RT-GmACS2-F	TTGGTGCCCATTCCTTATT	Quantitative analysis of GmACS2 expression
RT-GmACS2-R	GAGGTTGCGGTCACATTCG	Quantitative analysis of GmACS2 expression
RT-GmEIN3-F	GCGTCTGAAGCGATTGAA	Quantitative analysis of GmEIN3 expression
RT-GmEIN3-R	GAGCCCTTGACATCTTTT	Quantitative analysis of GmEIN3 expression
RT-GmMYC3-F	TGTGGACCGACGACAACT	Quantitative analysis of GmMYC3 expression
RT-GmMYC3-R	GCCAGAAGATTGCGTAGGT	Quantitative analysis of GmMYC3 expression
RT-GmCYP2-F	CGGGACCAGTGTGCTTCTTCA	Internal reference gene of soybean
RT-GmCYP2-R	CCCCTCCACTACAAAGGCTCG	Internal reference gene of soybean

## Sheet: Sheet2
					pFLAG-Mo12-F：GACAAAGTCAAGCTTAGGTCACAGGCTTCTGGCGTGACTTGC
					pFLAG-Mo12-6His-R：ATCTGCAGGTACCTTAAGCTTA ATGGTGATGGTGATGCATAGCAACAAGCACGGCGGC
					pFLAG-Fp12-6HIS-R：
					pFLAG-Fe12-6HIS-F：GACAAAGTCAAGCTTAGGTCAAGCCCCATCGAGAGCCGTCAG
					pFLAG-Fe12-6HIS-R：
					pFLAG-Fs12-6HIS-F：GACAAAGTCAAGCTTAGGTCAGGCCCCATCGAGAGCCGTCAG
					ATCTGCAGGTACCTTAAGCTTAATGGTGATGGTGATGGCTGGTGCCTGAGCAGCCAAC
					GmCYP2-RT-F：
					：
