# Supplementary material for: Inhibition of RNase to Attenuate Fungal‐Manipulated Rhizosphere Microbiome and Diseases
Source: Adv Sci (Weinh). 2025 Aug 7;12(40):e03146. doi: 10.1002/advs.202503146 (PMC12561316; doi:10.1002/advs.202503146)
Supplement: Supplementary file 10 — Supporting Information [file ADVS-12-e03146-s008.xlsx]

## Sheet: Figure 1
	Figure 1B
	0 d		3 d		7 d		14 d
	F. graminearum WT	ΔFg12	F. graminearum WT	ΔFg12	F. graminearum WT	ΔFg12	F. graminearum WT	ΔFg12
	2.51396	0.8109	1.83738	2.43199	4.00248	0.654184	6.77636	4.61983
	0.744089	0.94845	1.69318	1.78322	0.575741	0.870794	0.913242	0.442943
	1.09884	0.851356	3.12885	1.62656	6.33067	0.747725	3.70926	2.33742
	0.821023	0.901602	1.95837	2.08342	1.07216	0.543096	0.416473	0.593524
	0.92901	0.985473	1.87909	1.73363	2.95801	1.02946	4.09158	1.96774
	0.998626	0.837069	1.91688	1.67023	1.19028	1.05821	5.47358	2.73152
	0.853727	0.948358	2.03124	1.73363	4.86454	0.76894	1.64366	0.395797
	1.01625	0.959501	2.04115	1.70226	2.13387	1.45629	0.659052	2.29637
	0.877928	0.459776	1.70138	2.28587	1.6041	1.20534	4.09927	0.13858
	0.845	2.37893	1.85499	1.72324	1.29676	0.877695	8.93864	1.75117
	0.886563	0.696387	1.51521	1.81062	1.98428	1.65529	5.54173	1.11428
	1.01675	0.857021	2.07485	1.58177	2.05911	2.15569	3.1771	0.833922
	0.870709	0.942027	2.24376	1.72166	1.73014	0.248582	0.40791	0.182948
	1.01156	0.773892	2.06024	1.67783	0.920325	1.25031	1.72063	3.80122
	0.93158	0.966267	1.64364	1.78004	3.25252	1.39787	3.04473	0.65843
	0.273804	2.14512	1.05774	1.68323	7.56582	2.68991	1.99389	0.399345
	0.293153	0.594211	3.86206	1.7467	1.06534	0.802535	0.721252	0.897698
	2.01743	2.43096	1.05262	1.53606	3.37678	0.811112	3.83141	2.01519
	Figure 1C
	0 d		3 d		7 d		14 d
	F. graminearum WT	ΔFg12	F. graminearum WT	ΔFg12	F. graminearum WT	ΔFg12	F. graminearum WT	ΔFg12
	0.739223	2.14963	2.04581	2.65101	3.10605	2.53596	4.08715	3.1435
	0.955749	1.05034	2.3484	1.89954	2.73389	2.88849	2.88708	3.25526
	1.78066	0.980011	2.01408	2.25189	3.24463	2.35552	4.11848	3.36225
	0.493808	0.890232	2.30113	2.10429	2.67118	2.5162	3.34783	3.25465
	1.54752	0.954579	2.44675	2.83782	2.89596	2.15024	3.23816	3.10996
	0.710928	1.02823	2.62307	1.42988	2.50627	2.71903	2.88566	3.72855
	0.784248	0.775543	2.52416	1.82578	2.16234	3.31606	4.42025	6.17895
	1.41071	0.840414	1.7127	1.6741	2.67807	2.35193	4.21532	3.10521
	1.77682	1.34062	1.69667	3.71004	3.34795	2.49641	4.57029	2.83893
	0.514226	0.732882	2.80635	2.0187	3.19274	2.38093	4.10088	3.9133
	1.02093	0.938997	2.3816	2.39111	3.23003	2.55207	3.15021	4.41339
	0.700897	0.660896	1.92748	1.85014	2.78591	2.60814	4.08981	3.14813
	1.01385	0.463949	2.57985	1.68586	2.64673	2.91273	2.86325	3.21146
	0.923447	1.15062	3.3617	3.63209	3.31606	2.49641	4.26456	5.03471
	0.540622	1.83045	1.67279	1.1812	2.82405	2.81923	3.20552	4.81996
	0.598784	0.503075	2.01655	2.64319	2.91451	2.35193	3.26403	1.83869
	0.380766	0.732882	2.20961	1.95384	2.15024	2.78115	2.90463	3.15487
	2.1119	0.653468	2.60161	1.91767	2.71903	2.96399	4.28384	2.1502
	Figure 1D
	0 d		3 d		7 d		14 d
	F. graminearum WT	ΔFg12	F. graminearum WT	ΔFg12	F. graminearum WT	ΔFg12	F. graminearum WT	ΔFg12
	3.10306	1.53408	2.73172	3.25982	2.67249	3.58657	2.5483	1.72695
	2.82891	1.35015	3.28392	1.38061	2.87197	1.13984	3.65083	1.1484
	0.664854	1.32734	2.54455	2.83425	1.07588	1.73243	2.38376	1.17158
	0.59883	0.758329	2.06423	2.89187	2.48964	1.63753	3.86556	1.34725
	0.288677	0.632042	1.45403	3.16346	2.42835	1.53449	3.20435	3.52212
	0.341132	0.823021	1.62427	1.0107	2.72064	1.58601	3.46096	1.46197
	1.09156	0.738156	1.40016	0.416778	2.6127	1.77111	2.83353	1.31625
	1.15479	0.31381	1.38939	0.344601	3.62413	1.68568	2.39677	1.56546
	0.447137	1.03179	0.314742	0.729975	3.87218	3.91309	2.63071	1.23283
	0.414517	0.414517	0.658261	1.61833	1.2147	1.00593	2.92111	1.16074
	3.40379	0.446827	4.17846	4.19006	1.12117	1.12709	3.9888	3.96758
	0.491664	0.500934	2.01778	0.310904	1.08331	1.1555	4.15533	3.52003
	0.446827	2.16304	1.93035	0.416778	1.74032	1.18438	2.61739	1.40458
	0.541	0.499636	1.79429	0.658261	1.80411	1.20435	6.93101	3.73341
	0.500934	0.452487	2.05159	1.21508	2.1878	1.01781	6.38646	1.80221
	0.413557	0.395945	2.07295	1.19455	2.218	1.25107	3.10283	2.00808
	0.606772	1.90281	2.16984	2.89187	0.979412	1.13984	2.89347	2.1681
	0.66199	2.45885	1.50164	0.704404	4.41096	1.08412	2.98667	2.10028
	Figure 1F
	Unsterilized soil		Sterilized soil
	0.782852		0.789628
	0.285977		0.483409
	0.443982		0.941354
	0.344349		0.743679
	0.316607		1.19157
	0.374522		0.42985
	0.317674		0.39091
	0.220125		0.472669
	0.458452		0.449536
	0.288326		0.515207
	0.436969		0.534414
	0.325979		0.637826

## Sheet: Figure 3
		Figure 3C
			Buffer	Fg12-5A			Fg12				Fg12-5A
		Bacillus velezensis	0	0	0	0	3.1	3.3	2.9	2.9	0	0	0	0
		Bacillus sp.	0	0	0	0	1.6	1.2	1.3	1.5	0	0	0	0
		Bacillus safensis	0	0	0	0	3.5	3.2	3.1	3.2	0	0	0	0
		Pseudomonas putida	0	0	0	0	1.8	2.1	1.7	2	0	0	0	0
		Pseudomonas fluorescens	0	0	0	0	1.9	2	2	1.8	0	0	0	0
		Pseudomonas sp.	0	0	0	0	1.2	0.8	1.1	0.8	0	0	0	0

## Sheet: Figure 5
	Figure 5B
		Medium control			Bacillus velezensis			Bacillus safensis			Bacillus sp.			Pseudomonas putida			Pseudomonas sp.			Pseudomonas fluorescens
	F. graminearum WT	50.19	49.23	49.71	21.85	22.75	21.72	36.34	37.17	35.93	42.48	43.76	43.29	29.52	29.25	28.06	36.71	37.16	36.24	40.22	39.28	38.85
	ΔFg12	49.99	50.22	49.28	21.27	21.68	22.79	36.125	36.96	37.33	42.83	43.46	41.92	29.22	28.86	28.98	36.48	37.83	36.26	39.56	40.34	39.79
	Figure 5C
	Control										Bacillus velezensis										Bacillus sp.										Bacillus safensis										Pseudomonas putida
	GmPR1-1	GmPR1-2	GmPR1-3	GmPR2	GmPR3	GmPR10	GmERF1	GmEIN3	GmMYC3	GmJAZ1	GmPR1-1	GmPR1-2	GmPR1-3	GmPR2	GmPR3	GmPR10	GmERF1	GmEIN3	GmMYC3	GmJAZ1	GmPR1-1	GmPR1-2	GmPR1-3	GmPR2	GmPR3	GmPR10	GmERF1	GmEIN3	GmMYC3	GmJAZ1	GmPR1-1	GmPR1-2	GmPR1-3	GmPR2	GmPR3	GmPR10	GmERF1	GmEIN3	GmMYC3	GmJAZ1	GmPR1-1	GmPR1-2	GmPR1-3	GmPR2	GmPR3	GmPR10	GmERF1	GmEIN3	GmMYC3
	0.995	1	1	1	0.907	0.808	0.985	0.987	1.258	0.991	1.988	1.241	1.187	0.952	1.158	6.205	0.411	0.631	0.729	0.316	3.936	2.222	1.149	0.864	0.997	4.575	0.431	0.697	0.979926	0.273	4.345	3.003	2.117	1.81693	1.56285	7.849	0.214	1.037	1.017	0.258	2.22	1.653	1.959	1.423	0.916	6.688	0.272	0.609	0.874457
	0.808	0.61	0.723	0.683	0.807	1.41	0.795	0.813	0.895	0.837	3.064	1.43777	0.72	1.526	0.797	3.599	0.318	0.568	1.265	0.209	2.027	1.953	1.66	0.77	0.836	3.847	0.854	0.634	0.675666	0.346	8.681	2.233	1.699	2.85644	2.37818	9.732	0.3	0.81	0.998	0.33	1.614	3.056	2.142	1.313	0.702	9.633	0.183	0.736	0.579107
	1.198	1.399	1.384	1.313	1.312	0.78	1.22	1.2	0.847	1.173	1.11	0.959226	0.99	1.725	1.20423	4.077	0.531	0.53	1.274	0.185	4.533	2.811	2	0.97	1.189	5.442	0.218	0.75	1.84027	0.422	9.816	5.962	2.639	2.44831	1.90039	4.329	0.548	1.327	2.181	0.237	2.731	2.589	3.466	1.808	1.195	7.599	0.404	0.655	1.32044
	Figure 5E
	Mock				F. graminearum WT				ΔFg12
	+ Buffer	+ Bacillus velezensis	+ Pseudomonas putida	+ Syncom	+ Buffer	+ Bacillus velezensis	+ Pseudomonas putida	+ Syncom	+ Buffer	+ Bacillus velezensis	+ Pseudomonas putida	+ Syncom
	20.73	20.68	21.11	21.33	6.95	11.82	12.15	12.8	10.31	15.8	13.67	15.73
	21.55	19.34	20.07	21.07	7.94	10.77	9.82	10.47	9.26	14.74	11.99	17.69
	19.46	21.82	19.44	20.04	7.41	10.16	10.71	13.49	11.43	16.48	15.38	14.27
	Figure 5F
	+ Buffer	+ Bacillus velezensis	+ Pseudomonas putida	+ Syncom
	0.383467	0.439439	0.507781	0.237574
	0.293065	0.348491	0.201669	0.144265
	0.501657	0.554186	0.316701	0.391765
	0.402733	0.572886	0.345099	0.466544
	0.458679	0.538037	0.314295	0.452647
	0.375316	0.609435	0.37879	0.481103
	0.633925	0.462388	0.127066	0.303088
	0.517959	0.378241	0.00385	0.272647
	0.478686	0.565236	0.100594	0.336838
	0.534261	0.327242	0.201187	0.379191
	0.68209	0.290693	0.009626	0.363309
	0.634666	0.368041	0.382641	0.395735
	0.733219	0.40714	0.287823	0.420221
	0.503139	0.309392	0.266645	0.283897
	0.688018	0.535487	0.310926	0.621397
	0.702468	0.342541	0.360982	0.433456
	0.903649	0.294943	0.340767	0.399044
	0.472758	0.39779	0.382641	0.471176
[truncated: 21 more columns]

## Sheet: Figure 6
	Figure 6C
	0h			5h			10h			15h			20h			25h
	Control	FG12	FG12+GMP	Control	FG12	FG12+GMP	Control	FG12	FG12+GMP	Control	FG12	FG12+GMP	Control	FG12	FG12+GMP	Control	FG12	FG12+GMP
	0.06	0.1	0.1	0.15	0.16	0.17	0.39	0.28	0.38	1.18	0.51	0.81	1.69	0.86	1.43	1.93	0.87	1.89
	0.05	0.09	0.09	0.13	0.19	0.18	0.43	0.36	0.43	1.23	0.55	0.79	1.73	0.88	1.49	1.92	0.89	1.83
	0.07	0.08	0.09	0.13	0.18	0.17	0.43	0.35	0.42	1.22	0.53	0.82	1.71	0.86	1.44	1.89	0.93	1.85
	Figure 6D
	0h			5h			10h			15h			20h			25h
	Control	FG12	FG12+GMP	Control	FG12	FG12+GMP	Control	FG12	FG12+GMP	Control	FG12	FG12+GMP	Control	FG12	FG12+GMP	Control	FG12	FG12+GMP
	0.07	0.1	0.1	0.09	0.15	0.17	0.48	0.63	0.69	0.99	0.85	1.08	1.45	1.06	1.25	1.78	1.16	1.58
	0.05	0.09	0.08	0.1	0.13	0.18	0.53	0.69	0.71	0.98	0.83	1.11	1.43	1.01	1.29	1.79	1.17	1.59
	0.07	0.1	0.09	0.1	0.19	0.15	0.52	0.64	0.7	1.03	0.83	1.1	1.42	1.02	1.28	1.68	1.16	1.59
	Figure 6E
	0h			5h			10h			15h			20h			25h
	Control	FG12	FG12+GMP	Control	FG12	FG12+GMP	Control	FG12	FG12+GMP	Control	FG12	FG12+GMP	Control	FG12	FG12+GMP	Control	FG12	FG12+GMP
	0.06	0.1	0.1	0.06	0.23	0.19	0.89	0.51	0.66	1.38	0.87	0.88	1.83	1.23	1.51	1.91	1.35	1.84
	0.05	0.09	0.08	0.06	0.2	0.21	0.93	0.47	0.65	1.37	0.86	0.91	1.8	1.18	1.59	1.89	1.33	1.79
	0.06	0.09	0.09	0.07	0.22	0.2	0.94	0.48	0.69	1.39	0.91	0.92	1.87	1.17	1.62	1.93	1.33	1.83
	Figure 6F
	0h			5h			10h			15h			20h			25h
	Control	FG12	FG12+GMP	Control	FG12	FG12+GMP	Control	FG12	FG12+GMP	Control	FG12	FG12+GMP	Control	FG12	FG12+GMP	Control	FG12	FG12+GMP
	0.06	0.09	0.09	0.52	0.11	0.36	1.36	0.32	0.93	1.89	0.69	1.35	1.92	0.78	1.44	2.05	0.88	1.85
	0.05	0.1	0.08	0.49	0.13	0.43	1.37	0.29	0.99	1.92	0.7	1.43	1.98	0.81	1.41	2.06	0.91	1.88
	0.06	0.08	0.1	0.56	0.12	0.38	1.28	0.32	1.06	1.96	0.68	1.39	1.99	0.83	1.45	2.03	0.89	1.87
	Figure 6G
	0h			5h			10h			15h			20h			25h
	Control	FG12	FG12+GMP	Control	FG12	FG12+GMP	Control	FG12	FG12+GMP	Control	FG12	FG12+GMP	Control	FG12	FG12+GMP	Control	FG12	FG12+GMP
	0.06	0.09	0.09	0.06	0.2	0.23	0.47	0.31	0.41	1.18	0.53	0.89	1.93	1.08	1.43	2.04	1.21	1.65
	0.05	0.09	0.08	0.07	0.19	0.17	0.46	0.38	0.4	1.23	0.49	0.83	1.92	1.12	1.37	2.06	1.28	1.66
	0.05	0.08	0.07	0.06	0.22	0.18	0.47	0.33	0.36	1.35	0.55	0.91	1.89	0.99	1.42	2.05	1.19	1.69
	Figure 6H
	0h			5h			10h			15h			20h			25h
	Control	FG12	FG12+GMP	Control	FG12	FG12+GMP	Control	FG12	FG12+GMP	Control	FG12	FG12+GMP	Control	FG12	FG12+GMP	Control	FG12	FG12+GMP
	0.06	0.09	0.08	0.17	0.28	0.24	0.6	0.42	0.52	0.84	0.88	0.84	1.66	1.18	1.57	1.96	1.24	1.86
	0.05	0.09	0.08	0.1	0.26	0.2	0.68	0.46	0.56	0.86	0.84	0.83	1.8	1.12	1.54	1.9	1.2	1.84
	0.07	0.08	0.1	0.13	0.26	0.22	0.52	0.48	0.5	0.85	0.96	0.79	1.74	1.2	1.46	1.96	1.18	1.81

## Sheet: Figure 7
		Figure 7B
			F. graminearum WT + 0 mM GMP			F. graminearum WT + 1.0 mM GMP			ΔFg12 + 0 mM GMP			ΔFg12 + 1 mM GMP
		Sterilized soil	30	30	20	40	30	50	40	40	50	50	50	40
		Unsterilized soil	40	40	50	60	60	70	70	70	60	70	70	80
		Figure 7C
			F. graminearum WT + 0 mM GMP			F. graminearum WT + 1.0 mM GMP			ΔFg12 + 0 mM GMP			ΔFg12 + 1 mM GMP
		Sterilized soil	5.05	4.62	3.98	7.12	6.53	5.86	9.13	8.35	7.87	10.64	10.07	11.29
		Unsterilized soil	7.83	8.5	6.71	13.14	12.48	14.81	12.85	14.43	14.17	15.56	16.02	17.15

## Sheet: Figure S1
	Figure S1A						Figure S1B
	0	0.25	0.5	0.75			Control			RNAseT (100 U/μL)			SPs (WT)			SPs (WT+soil extract)			SPs (ΔFg12)			SPs (ΔFg12+soil extract)
	1	1.15217	2.45198	5.47294		0	20775	19574	17429	19312	20016	18104	28881	28669	28233	29903	29166	30686	29384	29366	30610	27265	26647	25728
	0.944865	1.01953	2.29921	5.29971		3	19994	19008	16963	22888	23424	21360	30670	30372	29889	33133	32269	33884	30873	30641	33968	29969	29087	28020
	1.05835	1.30207	2.6149	5.65184		6	19551	18517	16497	27168	28408	29640	32678	32089	33955	36780	35691	37631	32261	33572	35373	32970	31634	30323
						9	19069	18191	16164	33088	35392	32112	34763	34109	35056	40653	39523	41755	33860	34007	36607	36143	34236	32846
						12	18724	17867	15866	35624	38068	37648	36934	36013	36163	44466	43115	45537	34975	36004	37761	38858	36707	35179
						15	18557	17622	15696	37608	40064	39824	39134	37990	38318	47960	46662	49680	36066	35444	38734	41957	39348	37497
						18	18389	17391	15597	45336	43752	42552	40956	39976	40443	51824	50429	53239	36820	36441	39664	44815	41719	39775
						21	18185	17257	15396	51176	51992	48664	42716	41723	42501	55420	53511	56869	37530	37548	40197	47596	44120	41887
						24	18033	17144	15232	52752	57936	55840	44570	43514	44235	58690	56845	60246	38239	37719	40777	50081	46252	44087
						27	18047	17086	15195	55248	59920	57376	46073	45106	45709	61714	59875	63235	38888	38355	41330	52684	48465	46309
						30	17839	16997	15093	57296	62928	59552	47773	46551	47465	64914	62533	66539	39205	38606	41750	54902	50412	47997

## Sheet: Figure S6
	Figure S6A
	0h								12h								2h								3h								4h								5h								6h
	0 μM	2 μM	4 μM	6 μM	8 μM	10 μM	12 μM	14 μM	0 μM	2 μM	4 μM	6 μM	8 μM	10 μM	12 μM	14 μM	0 μM	2 μM	4 μM	6 μM	8 μM	10 μM	12 μM	14 μM	0 μM	2 μM	4 μM	6 μM	8 μM	10 μM	12 μM	14 μM	0 μM	2 μM	4 μM	6 μM	8 μM	10 μM	12 μM	14 μM	0 μM	2 μM	4 μM	6 μM	8 μM	10 μM	12 μM	14 μM	0 μM
	0.05	0.1	0.1	0.1	0.1	0.1	0.1	0.1	0.1133	0.1283	0.1288	0.1266	0.1368	0.1342	0.1377	0.1391	0.1189	0.1333	0.1397	0.1312	0.1493	0.1257	0.1457	0.1306	0.12	0.1343	0.146	0.1543	0.1415	0.1403	0.173	0.1433	0.1318	0.1349	0.1612	0.1658	0.1699	0.1279	0.1472	0.1506	0.1387	0.1479	0.1659	0.18312	0.16	0.1217	0.1747	0.1546	0.1685
	0.05	0.1	0.1	0.1	0.1	0.1	0.1	0.1	0.1141	0.1295	0.1165	0.137	0.139	0.1228	0.1355	0.1279	0.1194	0.1353	0.1439	0.1366	0.1468	0.1283	0.1295	0.1516	0.1207	0.1356	0.1488	0.1485	0.1454	0.0972	0.1003	0.1847	0.1309	0.1377	0.1552	0.1531	0.19	0.1473	0.1767	0.1671	0.1481	0.144	0.1752	0.1703	0.1895	0.1104	0.1635	0.1693	0.1675
	0.05	0.1	0.1	0.1	0.1	0.1	0.1	0.1	0.1135	0.1287	0.1253	0.1308	0.1385	0.1347	0.1288	0.1443	0.1191	0.134	0.1339	0.1355	0.1499	0.1395	0.1426	0.1563	0.1202	0.1403	0.1448	0.1431	0.1649	0.1365	0.1494	0.1179	0.13321	0.1365	0.1664	0.1608	0.1821	0.1353	0.1489	0.1276	0.1398	0.1486	0.1697	0.1775	0.2131	0.1447	0.136	0.1291	0.1644
	Figure S6C
	Buffer	Fg12	Fg12-5A
	0	4.1	0
	0	3.8	0
	0	3.7	0
	0	3.8	0
	Figure S6D
	0h			2h			4h			6h			8h			10h			12h
	EV	Fg12	Fg12-5A	EV	Fg12	Fg12-5A	EV	Fg12	Fg12-5A	EV	Fg12	Fg12-5A	EV	Fg12	Fg12-5A	EV	Fg12	Fg12-5A	EV	Fg12	Fg12-5A
	0.1	0.1	0.1	0.361	0.156	0.275	0.556	0.152	0.419	0.934	0.162	0.926	0.999	0.151	1.113	1.253	0.15	1.071	1.537	0.151	1.481
	0.1	0.1	0.1	0.265	0.152	0.302	0.668	0.158	0.535	0.981	0.15	0.797	1.352	0.152	0.953	1.501	0.152	1.265	1.663	0.148	1.569
	0.1	0.1	0.1	0.233	0.153	0.244	0.713	0.154	0.516	0.997	0.154	0.908	1.106	0.156	1.063	1.328	0.153	1.314	1.585	0.15	1.262
[truncated: 71 more columns]

## Sheet: Figure S7
	Figure S7A
	0h			5h			10h			15h			20h			25h
	Control	Fg12	Fg12-5A	Control	Fg12	Fg12-5A	Control	Fg12	Fg12-5A	Control	Fg12	Fg12-5A	Control	Fg12	Fg12-5A	Control	Fg12	Fg12-5A
	0.05	0.1	0.09	0.16	0.23	0.24	0.54	0.82	0.69	1.51	0.8	1.37	1.97	0.93	1.79	1.86	0.86	1.95
	0.05	0.09	0.1	0.19	0.21	0.22	0.52	0.75	0.56	1.47	0.82	1.41	1.98	0.94	1.77	1.95	0.88	1.97
	0.06	0.08	0.09	0.18	0.18	0.2	0.59	0.79	0.7	1.54	0.84	1.39	1.93	0.97	1.8	1.96	0.92	1.92
	Figure S7B
	0h			5h			10h			15h			20h			25h
	Control	Fg12	Fg12-5A	Control	Fg12	Fg12-5A	Control	Fg12	Fg12-5A	Control	Fg12	Fg12-5A	Control	Fg12	Fg12-5A	Control	Fg12	Fg12-5A
	0.05	0.1	0.1	0.09	0.11	0.2	0.62	0.82	0.96	1.15	0.9	1.22	1.44	1.15	1.45	1.47	1.21	1.52
	0.05	0.08	0.09	0.1	0.12	0.22	0.62	0.82	0.89	1.14	0.98	1.25	1.42	1.18	1.52	1.46	1.15	1.54
	0.06	0.09	0.09	0.11	0.1	0.18	0.69	0.76	0.91	1.21	0.92	1.18	1.47	1.09	1.49	1.52	1.16	1.5
	Figure S7C
	0h			5h			10h			15h			20h			25h
	Control	Fg12	Fg12-5A	Control	Fg12	Fg12-5A	Control	Fg12	Fg12-5A	Control	Fg12	Fg12-5A	Control	Fg12	Fg12-5A	Control	Fg12	Fg12-5A
	0.05	0.1	0.08	0.12	0.19	0.15	0.75	0.59	0.79	1.58	1.01	1.51	1.89	1.25	1.83	1.84	1.5	1.89
	0.06	0.09	0.09	0.11	0.18	0.17	0.76	0.58	0.68	1.56	1.05	1.6	1.87	1.2	1.8	1.81	1.49	1.72
	0.06	0.09	0.09	0.14	0.16	0.12	0.8	0.64	0.71	1.61	1.13	1.53	1.9	1.29	1.74	1.87	1.56	1.92
	Figure S7D
	0h			5h			10h			15h			20h			25h
	Control	Fg12	Fg12-5A	Control	Fg12	Fg12-5A	Control	Fg12	Fg12-5A	Control	Fg12	Fg12-5A	Control	Fg12	Fg12-5A	Control	Fg12	Fg12-5A
	0.05	0.1	0.1	0.57	0.145	0.22	1.29	0.47	0.86	2.14	0.75	2.54	2.32	0.9	2.75	2.91	0.88	2.64
	0.06	0.09	0.09	0.5	0.143	0.25	1.28	0.46	0.89	2.14	0.76	2.55	2.49	0.9	2.72	2.87	0.87	2.66
	0.05	0.08	0.08	0.59	0.152	0.24	1.3	0.49	0.85	2.09	0.72	2.52	2.42	0.88	2.7	2.83	0.9	2.61
	Figure S7E
	0h			5h			10h			15h			20h			25h
	Control	Fg12	Fg12-5A	Control	Fg12	Fg12-5A	Control	Fg12	Fg12-5A	Control	Fg12	Fg12-5A	Control	Fg12	Fg12-5A	Control	Fg12	Fg12-5A
	0.06	0.1	0.07	0.062	0.11	0.071	0.47	0.4	0.55	1.14	0.6	1.33	2.53	1.42	2.23	2.48	1.56	2.25
	0.05	0.09	0.05	0.071	0.14	0.069	0.46	0.39	0.56	1.12	0.6	1.32	2.56	1.35	2.26	2.43	1.59	2.24
	0.06	0.09	0.08	0.068	0.13	0.08	0.49	0.43	0.5	1.16	0.63	1.27	2.49	1.5	2.32	2.51	1.68	2.3
	Figure S7F
	0h			5h			10h			15h			20h			25h
	Control	Fg12	Fg12-5A	Control	Fg12	Fg12-5A	Control	Fg12	Fg12-5A	Control	Fg12	Fg12-5A	Control	Fg12	Fg12-5A	Control	Fg12	Fg12-5A
	0.05	0.1	0.1	0.16	0.27	0.32	0.61	0.58	0.65	0.87	1.03	1.24	1.99	1.24	1.76	1.91	1.32	1.89
	0.05	0.09	0.1	0.155	0.24	0.35	0.6	0.56	0.69	0.82	1.01	1.25	1.95	1.25	1.72	1.83	1.29	1.92
	0.07	0.08	0.08	0.14	0.26	0.34	0.58	0.6	0.64	0.92	0.98	1.2	1.88	1.2	1.78	1.94	1.22	1.87
	Figure S7G
	0h			5h			10h			15h			20h			25h
	Control	Fg12	Fg12-5A	Control	Fg12	Fg12-5A	Control	Fg12	Fg12-5A	Control	Fg12	Fg12-5A	Control	Fg12	Fg12-5A	Control	Fg12	Fg12-5A
	0.05	0.1	0.1	0.2283	0.2206	0.2418	0.3951	0.31478	0.3572	0.5754	0.5182	0.5743	0.8365	0.824	0.9304	1.0824	0.9875	1.1181
	0.05	0.1	0.1	0.2191	0.2395	0.2601	0.3187	0.3591	0.38056	0.5325	0.5706	0.5485	0.811	0.8766	0.8387	0.9413	0.9983	0.98354
	0.05	0.1	0.1	0.2231	0.2237	0.2378	0.3786	0.32	0.3892	0.593	0.5048	0.5578	0.90684	0.807	0.8815	0.9994	0.9399	1.0275
	Figure S7H
	0h			5h			10h			15h			20h			25h
	Control	Fg12	Fg12-5A	Control	Fg12	Fg12-5A	Control	Fg12	Fg12-5A	Control	Fg12	Fg12-5A	Control	Fg12	Fg12-5A	Control	Fg12	Fg12-5A
	0.05	0.1	0.1	0.2394	0.2387	0.226	0.3713	0.3582	0.3852	0.5509	0.4907	0.5337	0.8696	0.8398	0.8057	1.0715	1.008	1.0181
	0.05	0.1	0.1	0.2475	0.225	0.2666	0.3939	0.34	0.3858	0.5701	0.4749	0.4903	0.8827	0.7929	0.871	1.0433	0.9766	0.9992
	0.05	0.1	0.1	0.2503	0.2438	0.2781	0.3831	0.3723	0.3899	0.6267	0.5163	0.5876	0.9091	0.833	0.7968	1.0278	1.0234	1.1296
	Figure S7I
	0h			5h			10h			15h			20h			25h
	Control	Fg12	Fg12-5A	Control	Fg12	Fg12-5A	Control	Fg12	Fg12-5A	Control	Fg12	Fg12-5A	Control	Fg12	Fg12-5A	Control	Fg12	Fg12-5A
	0.05	0.1	0.1	0.1905	0.1547	0.1588	0.4118	0.4488	0.3591	0.5381	0.481	0.43507	0.8718	0.893	0.7828	1.0158	1.0284	0.9785
	0.05	0.1	0.1	0.1815	0.1985	0.1525	0.438	0.4176	0.3432	0.5748	0.4944	0.4591	0.8487	0.8358	0.8106	1.1222	1.091	1.0676
	0.05	0.1	0.1	0.1719	0.1682	0.1846	0.4235	0.4377	0.4285	0.5233	0.5472	0.4978	0.8079	0.8682	0.8276	1.0204	1.0198	1.0032
	Figure S7J
	0h			5h			10h			15h			20h			25h
	Control	Fg12	Fg12-5A	Control	Fg12	Fg12-5A	Control	Fg12	Fg12-5A	Control	Fg12	Fg12-5A	Control	Fg12	Fg12-5A	Control	Fg12	Fg12-5A
	0.05	0.1	0.1	0.2164	0.1912	0.2429	0.3401	0.3142	0.3547	0.5058	0.4503	0.5621	0.8391	0.7907	0.83	0.9873	0.9685	1.0233
	0.05	0.1	0.1	0.217	0.2209	0.2411	0.3435	0.354	0.3547	0.5026	0.506	0.5609	0.8376	0.8447	0.8317	0.9903	1.0002	1.0276
	0.05	0.1	0.1	0.2183	0.2104	0.2431	0.3409	0.3438	0.3558	0.4967	0.4806	0.563	0.8317	0.8195	0.8501	0.9896	0.9931	1.0282
	Figure S7K
	0h			5h			10h			15h			20h			25h
	Control	Fg12	Fg12-5A	Control	Fg12	Fg12-5A	Control	Fg12	Fg12-5A	Control	Fg12	Fg12-5A	Control	Fg12	Fg12-5A	Control	Fg12	Fg12-5A
	0.06	0.1	0.1	0.057	0.13	0.11	0.64	1.12	0.91	0.9	1.47	1.17	1.19	1.59	1.29	1.28	1.63	1.43
	0.05	0.1	0.1	0.059	0.11	0.1	0.63	1.1	0.95	0.88	1.48	1.08	1.18	1.57	1.27	1.27	1.62	1.42
	0.05	0.09	0.07	0.061	0.09	0.08	0.7	1.06	0.87	0.95	1.42	1.14	1.24	1.53	1.33	1.32	1.64	1.49
	Figure S7L
	0h			5h			10h			15h			20h			25h
	Control	Fg12	Fg12-5A	Control	Fg12	Fg12-5A	Control	Fg12	Fg12-5A	Control	Fg12	Fg12-5A	Control	Fg12	Fg12-5A	Control	Fg12	Fg12-5A
	0.05	0.1	0.1	0.2433	0.2587	0.2788	0.3931	0.4121	0.4032	0.5086	0.5335	0.6214	0.836	0.958	0.8959	0.9723	1.0402	1.0124
	0.05	0.1	0.1	0.2524	0.2607	0.2334	0.3944	0.4245	0.4103	0.5669	0.5416	0.58059	0.8473	0.9238	0.8437	1.0325	1.0236	1.0742
	0.05	0.1	0.1	0.2446	0.2704	0.2855	0.4013	0.4493	0.487	0.516	0.5915	0.5978	0.9158	0.9249	0.999994	1.0753	1.0534	1.1494

## Sheet: Figure S8
		Figure S8B
			Control				SPs (WT)				SPs (ΔFg12)				SPs (WT+soil extract)				SPs (ΔFg12+soil extract)
		Bacillus velezensis	0	0	0	0	0	0	0	0	0	0	0	0	1.358	1.303	0.792	0.962	0	0	0	0
		Pseudomonas putida	0	0	0	0	0.339	0.339	0.453	0.113	0	0	0	0	0.849	0.849	0.736	0.679	0	0	0	0

## Sheet: Figure S9
		Figure S9B
			Buffer				Fp12				Fs12				Fe12				Mo12
		Bacillus velezensis	0	0	0	0	0.8	0.6	1	0.8	1.1	0.8	1	1.1	1.1	1.5	1.6	1.4	0.8	1.1	0.9	1.2
		Bacillus sp.	0	0	0	0	1.6	1.8	1.3	1.5	1.6	1.5	1.3	1.7	1	0.8	0.9	1	1.6	1.7	1.5	1.3
		Bacillus safensis	0	0	0	0	1.5	1.2	1.1	1.6	1.5	1.2	1.1	1.7	3	2.5	2.4	2.2	2.6	2.2	3	2.8
		Pseudomonas putida	0	0	0	0	1.8	2.1	1.6	2	1.7	2	2.3	2.2	1.8	2.1	2.2	2.4	2.6	2.8	3.2	3.1
		Pseudomonas fluorescens	0	0	0	0	1.6	1.5	1.3	1.5	1.3	0.9	1.7	1.4	1.3	1.6	1.2	1.1	1.1	1.3	0.8	1
		Pseudomonas sp.	0	0	0	0	1.9	1.8	1.7	1.5	1.2	1.4	1.3	1.5	1.1	0.9	1.2	1	1.1	1.2	1.3	1

[truncated: 13 more sheets: Figure S10, Figure S13, Figure S14, Figure S15, Figure S16, Figure S17, Figure S19, Figure S20, Figure S21, Figure S22, Figure S23, Figure S24, Figure S25]
